# Supplementary material for: (3-Chloro­phen­yl){2-eth­oxy-5-[(Z)-hydroxy(phen­yl)methyl­idene]cyclo­penta-1,3-dien-1-yl}methanone
Source: Acta Crystallogr Sect E Struct Rep Online. 2012 Jan 11;68(Pt 2):o310–1. doi: 10.1107/S1600536811055279 (PMC3275002; doi:10.1107/S1600536811055279)
Supplement: Supplementary file 1 [file e-68-0o310-sup1.cif]

##############################################################################
#                                                                            #
# This CIF contains the data in a paper accepted for publication in          #
# Acta Crystallographica Section E. It conforms to the requirements of       #
# Notes for Authors for Acta Crystallographica Section E, and has been       #
# peer reviewed under the auspices of the IUCr Commission on Journals.       #
#                                                                            #
# Full details of the Crystallographic Information File format               #
# are given in the paper "The Crystallographic Information File (CIF):       #
# a New Standard Archive File for Crystallography" by S. R. Hall, F. H.      #
# Allen and I. D. Brown [Acta Cryst. (1991), A47, 655-685].                  #
#                                                                            #
# The current version of the core CIF dictionary is obtainable from          #
# ftp://ftp.iucr.org/pub/cif_core.dic.                                       #
#                                                                            #
# Software is freely available for graphical display of the structure(s)     #
# in this CIF. For information consult the CIF software page                 #
# http://www.iucr.org/resources/cif/software.                                #
#                                                                            #
# This file may be used for bona fide research purposes within the           #
# scientific community so long as proper attribution is given to the journal # 
# article from which it was obtained.                                        #
#                                                                            #
##############################################################################
data_I
_audit_creation_method     SHELXL-97
_chemical_name_systematic
;
(3-Chlorophenyl){2-ethoxy-5-[(<i>Z</i>)-hydroxy(phenyl)methylidene]cyclopenta-
1,3-dien-1-yl}methanone
;
_chemical_name_common     ?
_chemical_formula_moiety     'C21 H17 Cl O3'
_chemical_formula_sum     'C21 H17 Cl O3'
_chemical_formula_iupac     'C21 H17 Cl O3'
_chemical_formula_weight     352.80
_chemical_melting_point     ?
_symmetry_cell_setting     monoclinic
_symmetry_space_group_name_H-M     'P 21/c'
_symmetry_space_group_name_Hall     '-P 2ybc'
loop_
    _symmetry_equiv_pos_as_xyz
    'x, y, z'
    '-x, y+1/2, -z+1/2'
    '-x, -y, -z'
    'x, -y-1/2, z-1/2'
_cell_length_a     8.1369(16)
_cell_length_b     27.737(6)
_cell_length_c     7.6709(15)
_cell_angle_alpha     90.00
_cell_angle_beta     98.51(3)
_cell_angle_gamma     90.00
_cell_volume     1712.2(6)
_cell_formula_units_Z     4
_cell_measurement_reflns_used     3314
_cell_measurement_theta_min     2.53
_cell_measurement_theta_max     23.15
_cell_measurement_temperature     297(2)
_exptl_crystal_description     'block'
_exptl_crystal_colour     'yellow'
_exptl_crystal_size_max     0.30
_exptl_crystal_size_mid     0.29
_exptl_crystal_size_min     0.26
_exptl_crystal_density_diffrn     1.369
_exptl_crystal_density_meas     ?
_exptl_crystal_density_method     'not measured'
_exptl_crystal_F_000     736
_exptl_absorpt_coefficient_mu     0.240
_exptl_absorpt_correction_type     multi-scan
_exptl_absorpt_process_details     '(SADABS; Bruker, 2000)'
_exptl_absorpt_correction_T_min     0.9315
_exptl_absorpt_correction_T_max     0.9402
_exptl_special_details     ?
_diffrn_ambient_temperature     297(2)
_diffrn_radiation_type     MoK\a
_diffrn_radiation_wavelength     0.71073
_diffrn_radiation_source     'fine-focus sealed tube'
_diffrn_radiation_monochromator     graphite
_diffrn_measurement_device_type     'Bruker SMART APEX CCD area-detector'
_diffrn_measurement_method     'phi and omega scans'
_diffrn_detector_area_resol_mean     ?
_diffrn_reflns_number     15678
_diffrn_reflns_av_R_equivalents     0.0397
_diffrn_reflns_av_sigmaI/netI     0.0298
_diffrn_reflns_theta_min     2.53
_diffrn_reflns_theta_max     25.00
_diffrn_reflns_theta_full     25.00
_diffrn_measured_fraction_theta_max     0.998
_diffrn_measured_fraction_theta_full     0.998
_diffrn_reflns_limit_h_min     -9
_diffrn_reflns_limit_h_max     9
_diffrn_reflns_limit_k_min     -32
_diffrn_reflns_limit_k_max     32
_diffrn_reflns_limit_l_min     -9
_diffrn_reflns_limit_l_max     9
_diffrn_standards_number     ?
_diffrn_standards_interval_count     ?
_diffrn_standards_interval_time     ?
_diffrn_standards_decay_%     ?
_refine_special_details
;
Refinement of <i>F</i>^2^ against ALL reflections. The weighted <i>R</i>-factor
<i>wR</i> and goodness of fit <i>S</i> are based on <i>F</i>^2^, conventional
<i>R</i>-factors <i>R</i> are based on <i>F</i>, with <i>F</i> set to zero for
negative <i>F</i>^2^. The threshold expression of <i>F</i>^2^ >
2\s(<i>F</i>^2^) is used only for calculating <i>R</i>-factors(gt) <i>etc</i>.
and is not relevant to the choice of reflections for refinement.
<i>R</i>-factors based on <i>F</i>^2^ are statistically about twice as large
as those based on <i>F</i>, and <i>R</i>- factors based on ALL data will be
even larger.
;
_reflns_number_total     3002
_reflns_number_gt     2683
_reflns_threshold_expression     I>2sigma(I)
_refine_ls_structure_factor_coef     Fsqd
_refine_ls_matrix_type     full
_refine_ls_R_factor_all     0.0705
_refine_ls_R_factor_gt     0.0614
_refine_ls_wR_factor_gt     0.1208
_refine_ls_wR_factor_ref     0.1250
_refine_ls_goodness_of_fit_ref     1.171
_refine_ls_restrained_S_all     1.171
_refine_ls_number_reflns     3002
_refine_ls_number_parameters     231
_refine_ls_number_restraints     0
_refine_ls_hydrogen_treatment     mixed
_refine_ls_weighting_scheme     calc
_refine_ls_weighting_details
         'calc w=1/[\s^2^(Fo^2^)+(0.0346P)^2^+1.0364P] where P=(Fo^2^+2Fc^2^)/3'
_atom_sites_solution_hydrogens     geom
_atom_sites_solution_primary     direct
_atom_sites_solution_secondary     difmap
_refine_ls_shift/su_max     0.000
_refine_ls_shift/su_mean     0.000
_refine_diff_density_max     0.215
_refine_diff_density_min     -0.290
_refine_ls_extinction_method     none
_refine_ls_extinction_coef     ?
loop_
    _atom_type_symbol
    _atom_type_description
    _atom_type_scat_dispersion_real
    _atom_type_scat_dispersion_imag
    _atom_type_scat_source
    'C' 'C' 0.0033 0.0016
                         'International Tables Vol C Tables 4.2.6.8 and 6.1.1.4'
    'H' 'H' 0.0000 0.0000
                         'International Tables Vol C Tables 4.2.6.8 and 6.1.1.4'
    'O' 'O' 0.0106 0.0060
                         'International Tables Vol C Tables 4.2.6.8 and 6.1.1.4'
    'Cl' 'Cl' 0.1484 0.1585
                         'International Tables Vol C Tables 4.2.6.8 and 6.1.1.4'
_computing_data_collection     'SMART (Bruker, 2000)'
_computing_cell_refinement     'SAINT-Plus (Bruker, 2000)'
_computing_data_reduction     'SAINT-Plus (Bruker, 2000)'
_computing_structure_solution     'SHELXS97 (Sheldrick, 2008)'
_computing_structure_refinement     'SHELXL97 (Sheldrick, 2008)'
_computing_molecular_graphics
;
DIAMOND (Brandenburg & Putz, 2006)
;
_computing_publication_material     'publCIF (Westrip, 2010)'
loop_
    _atom_site_type_symbol
    _atom_site_label
    _atom_site_fract_x
    _atom_site_fract_y
    _atom_site_fract_z
    _atom_site_U_iso_or_equiv
    _atom_site_adp_type
    _atom_site_calc_flag
    _atom_site_refinement_flags
    _atom_site_occupancy
    _atom_site_symmetry_multiplicity
    _atom_site_disorder_assembly
    _atom_site_disorder_group
    Cl Cl1 0.18516(11) 0.68353(3) 0.59613(12) 0.0710(3) Uani d . 1 1 . .
    O O1 0.4203(2) 0.43102(8) 0.1762(3) 0.0672(6) Uani d . 1 1 . .
    O O2 0.4234(2) 0.51880(8) 0.1798(4) 0.0765(7) Uani d . 1 1 . .
    C C15 0.1504(3) 0.50390(9) 0.2264(3) 0.0368(6) Uani d . 1 1 . .
    C C19 0.2853(3) 0.53450(10) 0.2149(4) 0.0466(7) Uani d . 1 1 . .
    C C14 0.1450(3) 0.45072(9) 0.2082(3) 0.0374(6) Uani d . 1 1 . .
    C C16 -0.0122(3) 0.51749(9) 0.2502(3) 0.0352(5) Uani d . 1 1 . .
    C C17 -0.1124(3) 0.47648(9) 0.2510(3) 0.0424(6) Uani d . 1 1 . .
    H H17 -0.2239 0.4761 0.2651 0.051 Uiso calc R 1 1 . .
    C C1 0.2831(3) 0.58783(9) 0.2398(4) 0.0428(6) Uani d . 1 1 . .
    C C2 0.2385(3) 0.60855(9) 0.3890(4) 0.0452(6) Uani d . 1 1 . .
    H H2 0.2033 0.5894 0.4757 0.054 Uiso calc R 1 1 . .
    C C18 -0.0174(3) 0.43706(9) 0.2275(3) 0.0417(6) Uani d . 1 1 . .
    H H18 -0.0553 0.4054 0.2246 0.050 Uiso calc R 1 1 . .
    C C3 0.2463(3) 0.65780(10) 0.4090(4) 0.0486(7) Uani d . 1 1 . .
    C C13 0.2684(3) 0.41810(10) 0.1820(3) 0.0442(6) Uani d . 1 1 . .
    C C7 0.2423(3) 0.36553(9) 0.1635(3) 0.0435(6) Uani d . 1 1 . .
    C C6 0.3382(3) 0.61725(11) 0.1155(4) 0.0534(7) Uani d . 1 1 . .
    H H6 0.3711 0.6037 0.0153 0.064 Uiso calc R 1 1 . .
    C C4 0.2980(4) 0.68732(11) 0.2852(5) 0.0608(8) Uani d . 1 1 . .
    H H4 0.3012 0.7206 0.3003 0.073 Uiso calc R 1 1 . .
    C C8 0.1071(4) 0.34512(10) 0.0608(4) 0.0539(7) Uani d . 1 1 . .
    H H8 0.0261 0.3649 -0.0002 0.065 Uiso calc R 1 1 . .
    C C5 0.3449(4) 0.66657(11) 0.1384(5) 0.0634(9) Uani d . 1 1 . .
    H H5 0.3818 0.6859 0.0531 0.076 Uiso calc R 1 1 . .
    C C12 0.3628(4) 0.33490(11) 0.2487(4) 0.0604(8) Uani d . 1 1 . .
    H H12 0.4573 0.3477 0.3157 0.073 Uiso calc R 1 1 . .
    C C10 0.2075(5) 0.26619(12) 0.1346(5) 0.0813(11) Uani d . 1 1 . .
    H H10 0.1952 0.2329 0.1260 0.098 Uiso calc R 1 1 . .
    C C9 0.0901(5) 0.29571(11) 0.0471(5) 0.0705(9) Uani d . 1 1 . .
    H H9 -0.0024 0.2826 -0.0225 0.085 Uiso calc R 1 1 . .
    C C11 0.3434(5) 0.28564(13) 0.2348(5) 0.0786(11) Uani d . 1 1 . .
    H H11 0.4240 0.2655 0.2946 0.094 Uiso calc R 1 1 . .
    O O3 -0.0580(2) 0.56340(6) 0.2675(2) 0.0435(4) Uani d . 1 1 . .
    C C20 -0.2232(3) 0.57156(10) 0.3075(4) 0.0461(7) Uani d . 1 1 . .
    H H20A -0.2425 0.5518 0.4070 0.055 Uiso calc R 1 1 . .
    H H20B -0.3049 0.5631 0.2070 0.055 Uiso calc R 1 1 . .
    C C21 -0.2378(4) 0.62365(11) 0.3506(4) 0.0577(8) Uani d . 1 1 . .
    H H21A -0.1538 0.6320 0.4475 0.087 Uiso calc R 1 1 . .
    H H21B -0.3456 0.6298 0.3825 0.087 Uiso calc R 1 1 . .
    H H21C -0.2234 0.6428 0.2497 0.087 Uiso calc R 1 1 . .
    H H1 0.436(5) 0.4691(17) 0.188(6) 0.127(16) Uiso d . 1 1 . .
loop_
    _atom_site_aniso_label
    _atom_site_aniso_U_11
    _atom_site_aniso_U_22
    _atom_site_aniso_U_33
    _atom_site_aniso_U_12
    _atom_site_aniso_U_13
    _atom_site_aniso_U_23
    Cl1 0.0812(6) 0.0519(5) 0.0806(6) 0.0001(4) 0.0148(4) -0.0210(4)
    O1 0.0454(12) 0.0493(13) 0.1120(19) 0.0028(10) 0.0289(12) -0.0124(12)
    O2 0.0396(11) 0.0527(13) 0.145(2) -0.0082(10) 0.0392(13) -0.0193(14)
    C15 0.0341(13) 0.0366(14) 0.0405(14) -0.0013(10) 0.0079(11) -0.0027(11)
    C19 0.0372(15) 0.0462(16) 0.0584(17) -0.0032(12) 0.0133(13) -0.0069(13)
    C14 0.0377(14) 0.0361(14) 0.0391(14) -0.0024(11) 0.0080(11) 0.0017(11)
    C16 0.0337(12) 0.0357(14) 0.0363(13) -0.0013(11) 0.0054(10) 0.0005(11)
    C17 0.0321(13) 0.0446(15) 0.0516(16) -0.0043(11) 0.0100(11) 0.0035(12)
    C1 0.0298(13) 0.0419(15) 0.0571(17) -0.0047(11) 0.0079(12) -0.0031(13)
    C2 0.0381(14) 0.0407(15) 0.0570(17) -0.0072(12) 0.0082(12) 0.0003(13)
    C18 0.0439(15) 0.0341(14) 0.0479(15) -0.0064(11) 0.0093(12) 0.0007(11)
    C3 0.0394(15) 0.0409(16) 0.0636(18) -0.0024(12) 0.0011(13) -0.0041(14)
    C13 0.0442(15) 0.0457(16) 0.0442(15) 0.0018(12) 0.0116(12) -0.0026(12)
    C7 0.0525(16) 0.0415(15) 0.0398(15) 0.0057(13) 0.0180(12) -0.0011(12)
    C6 0.0431(15) 0.0594(19) 0.0591(18) -0.0100(14) 0.0121(13) -0.0015(14)
    C4 0.0570(18) 0.0378(16) 0.085(2) -0.0051(14) 0.0036(17) 0.0043(16)
    C8 0.0642(19) 0.0423(16) 0.0556(18) 0.0028(14) 0.0106(15) -0.0011(13)
    C5 0.067(2) 0.0508(19) 0.074(2) -0.0106(16) 0.0143(17) 0.0181(16)
    C12 0.0607(19) 0.0574(19) 0.064(2) 0.0195(15) 0.0121(15) 0.0002(15)
    C10 0.115(3) 0.0354(18) 0.100(3) 0.008(2) 0.038(3) 0.0013(18)
    C9 0.087(2) 0.0418(18) 0.083(2) -0.0044(17) 0.0135(19) -0.0096(17)
    C11 0.096(3) 0.056(2) 0.088(3) 0.035(2) 0.026(2) 0.0172(19)
    O3 0.0324(9) 0.0378(10) 0.0620(12) -0.0001(8) 0.0133(8) -0.0033(8)
    C20 0.0316(13) 0.0542(17) 0.0541(16) 0.0054(12) 0.0111(12) -0.0029(13)
    C21 0.0549(18) 0.0573(19) 0.0633(19) 0.0160(14) 0.0166(15) -0.0047(15)
_geom_special_details
;
All e.s.d.'s (except the e.s.d. in the dihedral angle between two l.s. planes)
are estimated using the full covariance matrix. The cell e.s.d.'s are taken
into account individually in the estimation of e.s.d.'s in distances, angles
and torsion angles; correlations between e.s.d.'s in cell parameters are only
used when they are defined by crystal symmetry. An approximate (isotropic)
treatment of cell e.s.d.'s is used for estimating e.s.d.'s involving l.s.
planes.
;
loop_
    _geom_bond_atom_site_label_1
    _geom_bond_atom_site_label_2
    _geom_bond_site_symmetry_2
    _geom_bond_distance
    _geom_bond_publ_flag
    Cl1 C3 . 1.740(3) ?
    O1 C13 . 1.294(3) ?
    O1 H1 . 1.07(5) ?
    O2 C19 . 1.271(3) ?
    O2 H1 . 1.38(5) ?
    C15 C19 . 1.400(3) ?
    C15 C16 . 1.414(3) ?
    C15 C14 . 1.482(3) ?
    C19 C1 . 1.492(4) ?
    C14 C13 . 1.388(3) ?
    C14 C18 . 1.404(3) ?
    C16 O3 . 1.339(3) ?
    C16 C17 . 1.400(3) ?
    C17 C18 . 1.366(4) ?
    C17 H17 . 0.9300 ?
    C1 C2 . 1.376(4) ?
    C1 C6 . 1.379(4) ?
    C2 C3 . 1.375(4) ?
    C2 H2 . 0.9300 ?
    C18 H18 . 0.9300 ?
    C3 C4 . 1.366(4) ?
    C13 C7 . 1.477(4) ?
    C7 C8 . 1.377(4) ?
    C7 C12 . 1.385(4) ?
    C6 C5 . 1.379(4) ?
    C6 H6 . 0.9300 ?
    C4 C5 . 1.369(5) ?
    C4 H4 . 0.9300 ?
    C8 C9 . 1.380(4) ?
    C8 H8 . 0.9300 ?
    C5 H5 . 0.9300 ?
    C12 C11 . 1.378(5) ?
    C12 H12 . 0.9300 ?
    C10 C9 . 1.358(5) ?
    C10 C11 . 1.361(5) ?
    C10 H10 . 0.9300 ?
    C9 H9 . 0.9300 ?
    C11 H11 . 0.9300 ?
    O3 C20 . 1.440(3) ?
    C20 C21 . 1.491(4) ?
    C20 H20A . 0.9700 ?
    C20 H20B . 0.9700 ?
    C21 H21A . 0.9600 ?
    C21 H21B . 0.9600 ?
    C21 H21C . 0.9600 ?
loop_
    _geom_angle_atom_site_label_1
    _geom_angle_atom_site_label_2
    _geom_angle_atom_site_label_3
    _geom_angle_site_symmetry_1
    _geom_angle_site_symmetry_3
    _geom_angle
    _geom_angle_publ_flag
    C13 O1 H1 . . 112(2) ?
    C19 O2 H1 . . 113.3(18) ?
    C19 C15 C16 . . 127.1(2) ?
    C19 C15 C14 . . 127.6(2) ?
    C16 C15 C14 . . 105.2(2) ?
    O2 C19 C15 . . 122.1(2) ?
    O2 C19 C1 . . 113.2(2) ?
    C15 C19 C1 . . 124.7(2) ?
    C13 C14 C18 . . 123.5(2) ?
    C13 C14 C15 . . 130.6(2) ?
    C18 C14 C15 . . 105.9(2) ?
    O3 C16 C17 . . 127.0(2) ?
    O3 C16 C15 . . 123.1(2) ?
    C17 C16 C15 . . 109.9(2) ?
    C18 C17 C16 . . 108.0(2) ?
    C18 C17 H17 . . 126.0 ?
    C16 C17 H17 . . 126.0 ?
    C2 C1 C6 . . 118.7(3) ?
    C2 C1 C19 . . 122.0(2) ?
    C6 C1 C19 . . 119.1(2) ?
    C3 C2 C1 . . 119.6(3) ?
    C3 C2 H2 . . 120.2 ?
    C1 C2 H2 . . 120.2 ?
    C17 C18 C14 . . 111.0(2) ?
    C17 C18 H18 . . 124.5 ?
    C14 C18 H18 . . 124.5 ?
    C4 C3 C2 . . 122.1(3) ?
    C4 C3 Cl1 . . 118.9(2) ?
    C2 C3 Cl1 . . 119.0(2) ?
    O1 C13 C14 . . 122.6(2) ?
    O1 C13 C7 . . 113.2(2) ?
    C14 C13 C7 . . 124.1(2) ?
    C8 C7 C12 . . 117.8(3) ?
    C8 C7 C13 . . 123.5(2) ?
    C12 C7 C13 . . 118.6(3) ?
    C5 C6 C1 . . 120.7(3) ?
    C5 C6 H6 . . 119.7 ?
    C1 C6 H6 . . 119.7 ?
    C3 C4 C5 . . 118.2(3) ?
    C3 C4 H4 . . 120.9 ?
    C5 C4 H4 . . 120.9 ?
    C7 C8 C9 . . 121.0(3) ?
    C7 C8 H8 . . 119.5 ?
    C9 C8 H8 . . 119.5 ?
    C4 C5 C6 . . 120.7(3) ?
    C4 C5 H5 . . 119.6 ?
    C6 C5 H5 . . 119.6 ?
    C11 C12 C7 . . 120.5(3) ?
    C11 C12 H12 . . 119.8 ?
    C7 C12 H12 . . 119.8 ?
    C9 C10 C11 . . 119.6(3) ?
    C9 C10 H10 . . 120.2 ?
    C11 C10 H10 . . 120.2 ?
    C10 C9 C8 . . 120.4(3) ?
    C10 C9 H9 . . 119.8 ?
    C8 C9 H9 . . 119.8 ?
    C10 C11 C12 . . 120.7(3) ?
    C10 C11 H11 . . 119.6 ?
    C12 C11 H11 . . 119.6 ?
    C16 O3 C20 . . 116.93(19) ?
    O3 C20 C21 . . 107.9(2) ?
    O3 C20 H20A . . 110.1 ?
    C21 C20 H20A . . 110.1 ?
    O3 C20 H20B . . 110.1 ?
    C21 C20 H20B . . 110.1 ?
    H20A C20 H20B . . 108.4 ?
    C20 C21 H21A . . 109.5 ?
    C20 C21 H21B . . 109.5 ?
    H21A C21 H21B . . 109.5 ?
    C20 C21 H21C . . 109.5 ?
    H21A C21 H21C . . 109.5 ?
    H21B C21 H21C . . 109.5 ?
loop_
    _geom_torsion_atom_site_label_1
    _geom_torsion_atom_site_label_2
    _geom_torsion_atom_site_label_3
    _geom_torsion_atom_site_label_4
    _geom_torsion_site_symmetry_1
    _geom_torsion_site_symmetry_2
    _geom_torsion_site_symmetry_3
    _geom_torsion_site_symmetry_4
    _geom_torsion
    _geom_torsion_publ_flag
    C16 C15 C19 O2 . . . . -174.5(3) ?
    C14 C15 C19 O2 . . . . 2.5(5) ?
    C16 C15 C19 C1 . . . . 4.9(4) ?
    C14 C15 C19 C1 . . . . -178.2(3) ?
    C19 C15 C14 C13 . . . . 2.5(5) ?
    C16 C15 C14 C13 . . . . 179.9(3) ?
    C19 C15 C14 C18 . . . . -179.1(3) ?
    C16 C15 C14 C18 . . . . -1.6(3) ?
    C19 C15 C16 O3 . . . . -0.9(4) ?
    C14 C15 C16 O3 . . . . -178.4(2) ?
    C19 C15 C16 C17 . . . . 178.7(3) ?
    C14 C15 C16 C17 . . . . 1.2(3) ?
    O3 C16 C17 C18 . . . . 179.3(2) ?
    C15 C16 C17 C18 . . . . -0.3(3) ?
    O2 C19 C1 C2 . . . . -126.2(3) ?
    C15 C19 C1 C2 . . . . 54.4(4) ?
    O2 C19 C1 C6 . . . . 49.3(4) ?
    C15 C19 C1 C6 . . . . -130.1(3) ?
    C6 C1 C2 C3 . . . . 1.4(4) ?
    C19 C1 C2 C3 . . . . 176.9(2) ?
    C16 C17 C18 C14 . . . . -0.8(3) ?
    C13 C14 C18 C17 . . . . -179.9(2) ?
    C15 C14 C18 C17 . . . . 1.5(3) ?
    C1 C2 C3 C4 . . . . -0.3(4) ?
    C1 C2 C3 Cl1 . . . . 178.6(2) ?
    C18 C14 C13 O1 . . . . -175.3(3) ?
    C15 C14 C13 O1 . . . . 2.9(4) ?
    C18 C14 C13 C7 . . . . 2.8(4) ?
    C15 C14 C13 C7 . . . . -179.0(3) ?
    O1 C13 C7 C8 . . . . -137.3(3) ?
    C14 C13 C7 C8 . . . . 44.5(4) ?
    O1 C13 C7 C12 . . . . 40.3(4) ?
    C14 C13 C7 C12 . . . . -137.9(3) ?
    C2 C1 C6 C5 . . . . -1.4(4) ?
    C19 C1 C6 C5 . . . . -177.1(3) ?
    C2 C3 C4 C5 . . . . -0.8(4) ?
    Cl1 C3 C4 C5 . . . . -179.7(2) ?
    C12 C7 C8 C9 . . . . 1.7(4) ?
    C13 C7 C8 C9 . . . . 179.3(3) ?
    C3 C4 C5 C6 . . . . 0.8(5) ?
    C1 C6 C5 C4 . . . . 0.3(5) ?
    C8 C7 C12 C11 . . . . -2.2(4) ?
    C13 C7 C12 C11 . . . . -180.0(3) ?
    C11 C10 C9 C8 . . . . -0.6(5) ?
    C7 C8 C9 C10 . . . . -0.3(5) ?
    C9 C10 C11 C12 . . . . 0.1(6) ?
    C7 C12 C11 C10 . . . . 1.3(5) ?
    C17 C16 O3 C20 . . . . 6.2(4) ?
    C15 C16 O3 C20 . . . . -174.3(2) ?
    C16 O3 C20 C21 . . . . 170.6(2) ?
loop_
    _geom_hbond_atom_site_label_D
    _geom_hbond_atom_site_label_H
    _geom_hbond_atom_site_label_A
    _geom_hbond_site_symmetry_A
    _geom_hbond_distance_DH
    _geom_hbond_distance_HA
    _geom_hbond_distance_DA
    _geom_hbond_angle_DHA
    O1 H1 O2 . 1.07(5) 1.38(5) 2.435(3) 168(5)
    C20 H20B O2 1_455 0.97 2.51 3.246(3) 133
_iucr_refine_instructions_details
;
TITL 534r10 in P2(1)/c
CELL 0.71073   8.1369  27.7373   7.6709  90.000  98.512  90.000
ZERR    4.00   0.0016   0.0055   0.0015   0.000   0.030   0.000
LATT 1
SYMM -X, 0.5+Y, 0.5-Z
SFAC C  H  O  Cl
UNIT 84 68 12 4
omit  0   2   0
OMIT   0.00  50.00
L.S. 10
ACTA
bond $H
FMAP 2
PLAN 20
conf
size 0.26 0.29 0.3
WGHT  0.034600  1.036500
FVAR  0.154360
MOLE 1
Cl1    4   0.185161  0.683527  0.596126 11.000000  0.081200  0.051910 =
           0.080650 -0.021000  0.014790  0.000140
O1     3   0.420259  0.431025  0.176160 11.000000  0.045390  0.049320 =
           0.112030 -0.012390  0.028950  0.002780
O2     3   0.423445  0.518802  0.179789 11.000000  0.039550  0.052680 =
           0.144870 -0.019340  0.039220 -0.008160
C15    1   0.150446  0.503897  0.226406 11.000000  0.034110  0.036550 =
           0.040520 -0.002680  0.007940 -0.001260
C19    1   0.285266  0.534497  0.214872 11.000000  0.037190  0.046190 =
           0.058400 -0.006850  0.013300 -0.003200
C14    1   0.145044  0.450724  0.208177 11.000000  0.037670  0.036090 =
           0.039060  0.001720  0.007980 -0.002430
C16    1  -0.012218  0.517491  0.250194 11.000000  0.033750  0.035680 =
           0.036330  0.000520  0.005440 -0.001330
C17    1  -0.112355  0.476484  0.251000 11.000000  0.032080  0.044620 =
           0.051570  0.003510  0.010040 -0.004280
AFIX 43
H17    2  -0.223920  0.476134  0.265087 11.000000 -1.200000
AFIX 0
C1     1   0.283124  0.587832  0.239833 11.000000  0.029820  0.041870 =
           0.057120 -0.003100  0.007930 -0.004740
C2     1   0.238538  0.608549  0.388975 11.000000  0.038080  0.040740 =
           0.056990  0.000270  0.008230 -0.007150
AFIX 43
H2     2   0.203327  0.589353  0.475728 11.000000 -1.200000
AFIX 0
C18    1  -0.017386  0.437060  0.227454 11.000000  0.043880  0.034100 =
           0.047940  0.000690  0.009340 -0.006410
AFIX 43
H18    2  -0.055305  0.405399  0.224582 11.000000 -1.200000
AFIX 0
C3     1   0.246350  0.657803  0.408996 11.000000  0.039440  0.040850 =
           0.063570 -0.004110  0.001060 -0.002440
C13    1   0.268409  0.418096  0.182022 11.000000  0.044160  0.045680 =
           0.044150 -0.002600  0.011640  0.001770
C7     1   0.242340  0.365530  0.163537 11.000000  0.052480  0.041550 =
           0.039780 -0.001120  0.018000  0.005700
C6     1   0.338192  0.617253  0.115514 11.000000  0.043110  0.059410 =
           0.059130 -0.001540  0.012100 -0.009950
AFIX 43
H6     2   0.371090  0.603701  0.015294 11.000000 -1.200000
AFIX 0
C4     1   0.298019  0.687317  0.285226 11.000000  0.056990  0.037810 =
           0.085370  0.004340  0.003580 -0.005060
AFIX 43
H4     2   0.301216  0.720589  0.300344 11.000000 -1.200000
AFIX 0
C8     1   0.107143  0.345117  0.060839 11.000000  0.064190  0.042340 =
           0.055550 -0.001090  0.010570  0.002790
AFIX 43
H8     2   0.026069  0.364927 -0.000198 11.000000 -1.200000
AFIX 0
C5     1   0.344947  0.666573  0.138373 11.000000  0.066720  0.050770 =
           0.073940  0.018140  0.014320 -0.010580
AFIX 43
H5     2   0.381792  0.685945  0.053066 11.000000 -1.200000
AFIX 0
C12    1   0.362754  0.334899  0.248690 11.000000  0.060680  0.057360 =
           0.064110  0.000190  0.012070  0.019490
AFIX 43
H12    2   0.457325  0.347677  0.315702 11.000000 -1.200000
AFIX 0
C10    1   0.207542  0.266188  0.134568 11.000000  0.115300  0.035450 =
           0.099840  0.001260  0.038110  0.007910
AFIX 43
H10    2   0.195233  0.232900  0.126048 11.000000 -1.200000
AFIX 0
C9     1   0.090066  0.295713  0.047068 11.000000  0.087180  0.041760 =
           0.082920 -0.009640  0.013520 -0.004410
AFIX 43
H9     2  -0.002378  0.282558 -0.022500 11.000000 -1.200000
AFIX 0
C11    1   0.343388  0.285640  0.234797 11.000000  0.096100  0.056000 =
           0.087580  0.017200  0.026000  0.034750
AFIX 43
H11    2   0.424019  0.265458  0.294557 11.000000 -1.200000
AFIX 0
O3     3  -0.058024  0.563400  0.267530 11.000000  0.032430  0.037850 =
           0.062030 -0.003320  0.013330 -0.000110
C20    1  -0.223191  0.571555  0.307533 11.000000  0.031600  0.054180 =
           0.054060 -0.002910  0.011050  0.005370
AFIX 23
H20A   2  -0.242516  0.551850  0.406978 11.000000 -1.200000
H20B   2  -0.304930  0.563054  0.206994 11.000000 -1.200000
AFIX 0
C21    1  -0.237806  0.623647  0.350642 11.000000  0.054910  0.057270 =
           0.063270 -0.004730  0.016570  0.015980
AFIX 137
H21A   2  -0.153813  0.631960  0.447463 11.000000 -1.500000
H21B   2  -0.345621  0.629752  0.382523 11.000000 -1.500000
H21C   2  -0.223396  0.642772  0.249699 11.000000 -1.500000
AFIX 0
H1     2   0.436231  0.469105  0.187583 11.000000  0.126970
HKLF 4
END
;
data_global
_journal_date_recd_electronic     2011-12-07
_journal_date_accepted     2011-12-22
_journal_name_full     'Acta Crystallographica, Section E'
_journal_year     2012
_journal_volume     68
_journal_issue      2
_journal_page_first     o310
_journal_page_last     o311
_journal_paper_category     QO
_journal_paper_doi     10.1107/S1600536811055279
_journal_coeditor_code     LD2041
_publ_contact_author_name     'Elena Bogdan'
_publ_contact_author_address
;
Organic Chemistry Department, Faculty of Chemistry and Chemical Engineering,
 Babe\,s-Bolyai University, Arany Janos 11, 400028, Cluj-Napoca, Romania
;
_publ_contact_author_email     'ebogdan@chem.ubbcluj.ro'
_publ_contact_author_fax     '00 40 264 590 818'
_publ_contact_author_phone     '00 40 264 593 833'
_publ_section_title
;\
(3-Chlorophenyl){2-ethoxy-5-[(<i>Z</i>)-hydroxy(phenyl)methylidene]cyclopenta-\
1,3-dien-1-yl}methanone
;
loop_
    _publ_author_name
    _publ_author_footnote
    _publ_author_address
    '\,Tin\,ta\,s, Mihaela-Liliana' .
;
Organic Chemistry Department, Faculty of Chemistry and Chemical Engineering,
Babe\,s-Bolyai University, Arany Janos 11, 400028, Cluj Napoca, Romania
;
    'Varga, Richard A.' .
;
Inorganic Chemistry Department, Faculty of Chemistry and Chemical Engineering,
Babe\,s-Bolyai University, Arany Janos 11, 400028, Cluj Napoca, Romania
;
    'Grosu, Ion' .
;
Organic Chemistry Department, Faculty of Chemistry and Chemical Engineering,
Babe\,s-Bolyai University, Arany Janos 11, 400028, Cluj Napoca, Romania
;
    'Bogdan, Elena' .
;
Organic Chemistry Department, Faculty of Chemistry and Chemical Engineering,
Babe\,s-Bolyai University, Arany Janos 11, 400028, Cluj Napoca, Romania
;
