# Supplementary material for: (3-Chloro­phen­yl){2-eth­oxy-5-[(Z)-hydroxy(phen­yl)methyl­idene]cyclo­penta-1,3-dien-1-yl}methanone
Source: Acta Crystallogr Sect E Struct Rep Online. 2012 Jan 11;68(Pt 2):o310–1. doi: 10.1107/S1600536811055279 (PMC3275002; doi:10.1107/S1600536811055279)
Supplement: Supplementary file 2 [file e-68-0o310-Isup2.hkl]

# 
# h,k,l, Fc-squared, Fo-squared, sigma(Fo-squared) and status flag 
# 
data_I
_shelx_title ' 534r10 in P2(1)/c' 
_shelx_refln_list_code          4 
_shelx_F_calc_maximum      203.72 
_exptl_crystal_F_000       736.00 
_reflns_d_resolution_high  0.8409 
 
loop_ 
 _symmetry_equiv_pos_as_xyz 
 'x, y, z' 
 '-x, y+1/2, -z+1/2' 
 '-x, -y, -z' 
 'x, -y-1/2, z-1/2' 
 
_cell_length_a     8.1369 
_cell_length_b    27.7373 
_cell_length_c     7.6709 
_cell_angle_alpha  90.000 
_cell_angle_beta   98.512 
_cell_angle_gamma  90.000 
 
_shelx_F_squared_multiplier     1.000 
 
loop_ 
 _refln_index_h 
 _refln_index_k 
 _refln_index_l 
 _refln_F_squared_calc 
 _refln_F_squared_meas 
 _refln_F_squared_sigma 
 _refln_observed_status 
   1   0   0     4319.91     4403.02     51.54 o 
   2   0   0    20978.19    20668.59    232.35 o 
   3   0   0      174.00      165.51      4.82 o 
   4   0   0      314.20      348.29     14.94 o 
   5   0   0      512.29      492.96     15.40 o 
   6   0   0      247.11      264.80     11.80 o 
   7   0   0      123.47      117.20     10.46 o 
   8   0   0       22.79       11.99      5.88 o 
   9   0   0       17.07       19.16      6.60 o 
   1   1   0       33.47       43.63      1.16 o 
   2   1   0      283.58      286.03      4.05 o 
   3   1   0     2272.68     2361.32     22.24 o 
   4   1   0       53.99       49.22      2.10 o 
   5   1   0      231.93      206.09      5.56 o 
   6   1   0        6.75        5.28      1.87 o 
   7   1   0      224.70      218.43      8.58 o 
   8   1   0       25.45       23.88      4.11 o 
   9   1   0        9.08       14.64      4.43 o 
   1   2   0      887.68      914.06      9.53 o 
   2   2   0     4686.41     4904.44     44.56 o 
   3   2   0      134.32      107.65      3.21 o 
   4   2   0      171.83      170.33      4.62 o 
   5   2   0        3.38        6.95      1.39 o 
   6   2   0      338.11      316.78      9.25 o 
   7   2   0      859.54      806.64     16.95 o 
   8   2   0       29.68       31.99      4.61 o 
   9   2   0        0.13        1.02      3.15 o 
   1   3   0      184.37      187.53      3.28 o 
   2   3   0      971.12     1017.03     11.70 o 
   3   3   0       45.20       44.62      2.55 o 
   4   3   0      610.34      654.03     10.42 o 
   5   3   0      296.49      309.71      7.22 o 
   6   3   0       88.75       91.44      5.93 o 
   7   3   0        0.56        6.16      2.93 o 
   8   3   0        8.63        9.43      3.22 o 
   9   3   0        0.24        7.79      3.81 o 
   1   4   0     1158.16     1194.73     13.82 o 
   2   4   0     7239.25     7134.90     63.60 o 
   3   4   0      526.32      569.26      8.71 o 
   4   4   0      974.23     1016.61     14.81 o 
   5   4   0       11.85       16.53      2.07 o 
   6   4   0      204.21      179.99      7.28 o 
   7   4   0      485.99      444.37     14.08 o 
   8   4   0       47.60       50.57      5.81 o 
   9   4   0        2.98       14.67      4.49 o 
   1   5   0     4187.49     4283.75     36.20 o 
   2   5   0       93.29       88.86      2.18 o 
   3   5   0       89.98       85.15      3.08 o 
   4   5   0      252.59      286.12      6.41 o 
   5   5   0        0.19        2.52      1.15 o 
   6   5   0      302.13      301.91      8.98 o 
   7   5   0      173.47      170.04     10.12 o 
   8   5   0        0.96        3.44      2.81 o 
   9   5   0        0.07        9.14      3.75 o 
   1   6   0       57.13       65.13      2.52 o 
   2   6   0       54.18       62.26      2.04 o 
   3   6   0      908.48      912.58     12.23 o 
   4   6   0     1697.55     1807.70     21.41 o 
   5   6   0       31.59       29.89      2.84 o 
   6   6   0      428.60      399.97     12.48 o 
   7   6   0        5.34        7.94      2.95 o 
   8   6   0       11.01        4.81      2.75 o 
   9   6   0       26.98       36.40      6.42 o 
   1   7   0     6735.97     6753.83     79.98 o 
   2   7   0      154.48      140.82      3.13 o 
   3   7   0     1595.24     1722.57     17.63 o 
   4   7   0     1205.54     1130.40     17.64 o 
   5   7   0       25.58       38.08      3.07 o 
   6   7   0        9.16       10.25      2.78 o 
   7   7   0        5.45        7.45      3.10 o 
   8   7   0       17.13       16.15      3.76 o 
   9   7   0       63.29       73.49      9.14 o 
   1   8   0      643.22      667.35      8.60 o 
   2   8   0       13.85       24.75      1.63 o 
   3   8   0       39.55       60.07      2.85 o 
   4   8   0       32.83       36.69      2.72 o 
   5   8   0       26.04       25.97      3.24 o 
   6   8   0       21.62       25.20      3.38 o 
   7   8   0        3.65        8.67      3.43 o 
   8   8   0      209.75      215.75     12.05 o 
   9   8   0       94.28       85.62      9.87 o 
   1   9   0      618.90      648.88     25.18 o 
   2   9   0     1493.62     1435.12     15.88 o 
   3   9   0     2285.68     2338.03     23.26 o 
   4   9   0      184.86      189.46      5.71 o 
   5   9   0      172.98      170.05      6.66 o 
   6   9   0      101.15      109.35      6.81 o 
   7   9   0      188.97      219.89     10.97 o 
   8   9   0        5.35       11.76      3.49 o 
   9   9   0        9.57       14.11      3.88 o 
   0  10   0        7.03       11.17      2.71 o 
   1  10   0       87.73       97.37      3.28 o 
   2  10   0      504.98      481.60      7.29 o 
   3  10   0       27.28       28.44      1.86 o 
   4  10   0        1.96        2.22      1.03 o 
   5  10   0        0.03        1.96      1.75 o 
   6  10   0       91.93       98.23      6.58 o 
   7  10   0       32.59       23.10      4.15 o 
   8  10   0       15.36       22.09      4.29 o 
   9  10   0        0.78        6.39      3.75 o 
   1  11   0     4871.79     5225.28    124.86 o 
   2  11   0       17.39       11.80      1.82 o 
   3  11   0      922.20      918.98     17.01 o 
   4  11   0      284.03      252.24      7.71 o 
   5  11   0       65.55       74.50      5.46 o 
   6  11   0       35.37       39.18      4.18 o 
   7  11   0       37.22       40.18      5.43 o 
   8  11   0        0.00        1.94      3.56 o 
   9  11   0       60.90       85.98      8.42 o 
   1  12   0       93.78      112.47      5.43 o 
   2  12   0       33.45       43.75      5.14 o 
   3  12   0       41.26       37.75      2.10 o 
   4  12   0        0.05        2.58      1.35 o 
   5  12   0      137.28      141.55      7.30 o 
   6  12   0        1.30        4.68      2.29 o 
   7  12   0       25.08       26.42      4.27 o 
   8  12   0        0.77        8.91      3.86 o 
   1  13   0    11372.31    12034.45    274.07 o 
   2  13   0      279.42      304.85      7.34 o 
   3  13   0       59.94       71.41      3.02 o 
   4  13   0      223.40      174.77      6.52 o 
   5  13   0      108.09      108.12      6.70 o 
   6  13   0       11.68       14.67      2.84 o 
   7  13   0       43.82       44.20      6.28 o 
   8  13   0        0.04        8.37      3.34 o 
   0  14   0       95.69      147.98      7.87 o 
   1  14   0      141.94      192.88      8.88 o 
   2  14   0     1662.91     1648.86     24.38 o 
   3  14   0      146.44      129.30      5.68 o 
   4  14   0       22.32       22.04      2.98 o 
   5  14   0        4.01        8.62      2.19 o 
   6  14   0      216.72      216.22      8.62 o 
   7  14   0        3.53       10.75      3.69 o 
   8  14   0        5.47       14.44      3.82 o 
   1  15   0     1056.91     1004.64     14.55 o 
   2  15   0        6.20        5.79      1.25 o 
   3  15   0      232.45      237.60      6.91 o 
   4  15   0        1.66        3.64      2.00 o 
   5  15   0       65.25       76.18      6.63 o 
   6  15   0      223.29      210.47     10.15 o 
   7  15   0      122.01      128.29      9.56 o 
   8  15   0       33.43       39.94      5.88 o 
   0  16   0     1141.61      977.98     20.59 o 
   1  16   0      639.46      667.08     11.41 o 
   2  16   0        0.64        1.35      1.07 o 
   3  16   0      462.50      433.78     13.73 o 
   4  16   0       48.89       46.24      4.53 o 
   5  16   0      597.75      516.73     13.20 o 
   6  16   0      137.74      152.31      8.80 o 
   7  16   0       12.90       27.15      4.42 o 
   8  16   0      118.82      138.40     10.44 o 
   1  17   0        0.44        3.81      1.25 o 
   2  17   0      191.58      193.17      6.30 o 
   3  17   0      522.74      553.35     11.67 o 
   4  17   0      102.83      108.74      7.10 o 
   5  17   0     1003.03      885.90     18.39 o 
   6  17   0      139.00      134.01      8.37 o 
   7  17   0      106.52      119.06      9.56 o 
   8  17   0       13.18       20.34      5.23 o 
   0  18   0       12.89       23.21      3.20 o 
   1  18   0        8.92       13.77      2.22 o 
   2  18   0      105.50      115.66      5.76 o 
   3  18   0       71.29       77.17      5.07 o 
   4  18   0      189.25      195.10      8.60 o 
   5  18   0       27.58       36.11      4.32 o 
   6  18   0      133.12      115.16      7.95 o 
   7  18   0      104.38      118.86      9.29 o 
   8  18   0        8.23       11.16      4.45 o 
   1  19   0       50.98       53.07      3.59 o 
   2  19   0       69.46       62.37      4.67 o 
   3  19   0      105.23      112.52      6.29 o 
   4  19   0       79.88       79.16      7.59 o 
   5  19   0      240.02      217.75     11.04 o 
   6  19   0        8.55       13.32      3.34 o 
   7  19   0        0.00        2.94      3.04 o 
   0  20   0     1061.22     1022.53     20.97 o 
   1  20   0      187.26      196.44      7.61 o 
   2  20   0      120.11      130.66      7.48 o 
   3  20   0       94.31      105.81      6.94 o 
   4  20   0      102.73      106.10      8.91 o 
   5  20   0      121.63      143.99     10.79 o 
   6  20   0        2.10        3.87      3.53 o 
   7  20   0        3.21        7.67      3.97 o 
   1  21   0       32.40       29.49      4.72 o 
   2  21   0      211.37      200.84      8.22 o 
   3  21   0      324.86      319.76     10.44 o 
   4  21   0       74.67       80.79      7.89 o 
   5  21   0       74.74       95.49      8.83 o 
   6  21   0        5.70        7.04      3.42 o 
   7  21   0       70.56       73.09     10.46 o 
   0  22   0      245.38      223.28     10.78 o 
   1  22   0       11.89       10.02      2.82 o 
   2  22   0     1172.52     1034.47     20.64 o 
   3  22   0      585.45      544.93     16.69 o 
   4  22   0       18.12       14.64      3.49 o 
   5  22   0        7.14       20.65      3.98 o 
   6  22   0      242.80      243.67     14.56 o 
   7  22   0       41.48       45.96      6.57 o 
   1  23   0      263.45      244.61     10.56 o 
   2  23   0       41.95       54.50      6.03 o 
   3  23   0       16.81       20.05      4.82 o 
   4  23   0      159.23      173.69     13.96 o 
   5  23   0        0.03       10.04      3.38 o 
   6  23   0        8.71       15.52      3.94 o 
   0  24   0      399.29      443.97     22.38 o 
   1  24   0      232.37      217.45     10.58 o 
   2  24   0      186.35      174.48     10.92 o 
   3  24   0       51.08       76.18      9.13 o 
   4  24   0       62.77       57.81      8.18 o 
   5  24   0      207.21      223.56     16.56 o 
   6  24   0        2.17        2.58      4.06 o 
   1  25   0      192.26      197.89     10.69 o 
   2  25   0       19.14       17.67      3.75 o 
   3  25   0      101.72       97.24     10.71 o 
   4  25   0        4.20        7.05      3.88 o 
   5  25   0       17.54       18.16      5.06 o 
   6  25   0        0.83        2.33      4.00 o 
   0  26   0        2.22        8.06      5.19 o 
   1  26   0       20.30       26.60      4.64 o 
   2  26   0      439.89      405.15     14.64 o 
   3  26   0       94.50       69.59      9.08 o 
   4  26   0        4.51       11.39      3.68 o 
   5  26   0       18.10       19.76      4.74 o 
   1  27   0        2.21        6.25      3.33 o 
   2  27   0      124.10      113.01      9.53 o 
   3  27   0        2.07        8.42      3.39 o 
   4  27   0       22.48       23.39      5.09 o 
   5  27   0        9.42        9.90      4.22 o 
   0  28   0       12.44       13.95      5.74 o 
   1  28   0        4.29        6.22      3.63 o 
   2  28   0       24.72       23.24      5.11 o 
   3  28   0       30.79       30.27      7.20 o 
   4  28   0        1.42        4.28      5.03 o 
   5  28   0        7.76       16.87      5.02 o 
   1  29   0      114.47       95.85      9.76 o 
   2  29   0       79.78       98.06      8.95 o 
   3  29   0       13.49        9.07      5.51 o 
   4  29   0       49.41       64.15      8.91 o 
   0  30   0       22.63       18.03      8.00 o 
   1  30   0        0.35        5.68      3.92 o 
   2  30   0       37.72       22.10      4.91 o 
   3  30   0       22.71       18.84      8.06 o 
   1  31   0      199.37      218.47     17.02 o 
   2  31   0        5.04        8.59      4.10 o 
   3  31   0        8.97       12.74      4.27 o 
   0  32   0       58.14       82.69     36.10 o 
   1  32   0       13.99       25.55      5.26 o 
   2  32   0        7.28       11.50      5.22 o 
  -9   1   1        2.96        0.72      3.21 o 
  -8   1   1      212.89      203.68      9.08 o 
  -7   1   1        1.47        5.33      2.18 o 
  -6   1   1     1368.08     1309.29     21.31 o 
  -5   1   1      430.05      474.82      9.11 o 
  -4   1   1     2579.52     2932.84     28.08 o 
  -3   1   1      446.63      439.97      6.46 o 
  -2   1   1     3457.96     3552.69     30.97 o 
  -1   1   1     4950.76     5232.49     46.84 o 
   0   1   1      806.73      797.89      9.39 o 
   1   1   1    13474.44    14037.63    112.00 o 
   2   1   1    16551.75    16921.79    135.28 o 
   3   1   1     1112.08     1134.35     12.91 o 
   4   1   1       35.19       27.59      3.41 o 
   5   1   1        1.34        6.35      3.20 o 
   6   1   1      951.86      878.35     16.87 o 
   7   1   1      308.84      293.91     11.33 o 
   8   1   1      213.57      194.39     13.91 o 
   9   1   1        0.13        6.96      4.87 o 
  -9   2   1        0.86        5.47      3.64 o 
  -8   2   1        3.18        6.19      3.10 o 
  -7   2   1      234.87      201.43      8.19 o 
  -6   2   1       90.60       84.14      5.73 o 
  -5   2   1       39.39       41.25      3.10 o 
  -4   2   1       63.08       74.77      2.54 o 
  -3   2   1      586.64      581.68      7.44 o 
  -2   2   1      281.51      286.81      4.53 o 
  -1   2   1     2378.05     2575.68     24.37 o 
   0   2   1       73.68       67.84      1.77 o 
   1   2   1     4561.88     4566.88     38.22 o 
   2   2   1    10358.21    10681.85     86.89 o 
   3   2   1     2446.83     2520.26     27.50 o 
   4   2   1     2582.72     2540.36     30.28 o 
   5   2   1      850.14      884.20     17.31 o 
   6   2   1       47.43       48.98      4.45 o 
   7   2   1        0.11        5.64      2.84 o 
   8   2   1       33.54       38.21     10.37 o 
   9   2   1        0.03        2.45      4.38 o 
  -9   3   1      153.07      157.48     11.02 o 
  -8   3   1      129.88      121.58      9.15 o 
  -7   3   1      192.67      180.16      7.73 o 
  -6   3   1      127.60      138.95      6.50 o 
  -5   3   1      472.10      447.75      9.03 o 
  -4   3   1     2244.47     2343.51     26.09 o 
  -3   3   1     1775.20     1677.65     20.44 o 
  -2   3   1      131.42      136.57      2.95 o 
  -1   3   1     1831.96     1836.76     16.90 o 
   0   3   1     1215.20     1183.93     21.93 o 
   1   3   1      444.98      448.62      5.61 o 
   2   3   1     5405.37     5433.48     52.77 o 
   3   3   1     1467.90     1505.54     16.01 o 
   4   3   1     5964.16     6028.44     73.03 o 
   5   3   1      874.62      859.58     28.12 o 
   6   3   1      109.06      129.33      7.02 o 
   7   3   1        0.59        5.94      2.96 o 
   8   3   1      246.70      232.80     11.77 o 
   9   3   1        9.23       15.07      4.86 o 
  -9   4   1        2.47        9.17      3.46 o 
  -8   4   1       40.03       48.04      5.70 o 
  -7   4   1      568.66      549.32     13.48 o 
  -6   4   1       91.64      113.08      6.49 o 
  -5   4   1       53.12       49.13      3.51 o 
  -4   4   1      417.99      452.91      8.48 o 
  -3   4   1       55.85       84.73      2.59 o 
  -2   4   1     8554.14     8558.04     70.65 o 
  -1   4   1     2333.15     2402.85     28.12 o 
   1   4   1     6479.58     6476.65     53.66 o 
   2   4   1      786.84      829.26      9.59 o 
   3   4   1      173.04      143.74      3.46 o 
   4   4   1        1.93        0.89      1.12 o 
   5   4   1       88.06       75.80      5.93 o 
   6   4   1       26.59       36.99      4.66 o 
   7   4   1      189.56      191.18     10.77 o 
   8   4   1      110.77      119.85      9.52 o 
   9   4   1       46.79       53.05      7.64 o 
  -9   5   1        9.25       18.53      4.15 o 
  -8   5   1       21.59       30.97      5.02 o 
  -7   5   1       11.01       10.97      3.43 o 
  -6   5   1      165.62      165.04      7.16 o 
  -5   5   1      154.41      174.10      5.53 o 
  -4   5   1      153.28      113.76      4.21 o 
  -3   5   1     1163.05     1175.35     13.19 o 
  -2   5   1       12.15       12.45      1.11 o 
  -1   5   1      609.66      611.10     20.15 o 
   0   5   1        2.78        8.55      0.92 o 
   1   5   1       46.02       42.10      2.29 o 
   2   5   1     1707.08     1666.08     22.08 o 
   3   5   1      290.29      333.62      5.67 o 
   4   5   1       84.59       92.12      3.11 o 
   5   5   1       16.81       13.49      2.33 o 
   6   5   1      264.10      227.93      9.59 o 
   7   5   1       39.08       39.90      5.45 o 
   8   5   1       29.24       37.08      5.41 o 
   9   5   1        9.68       15.22      4.80 o 
  -9   6   1      103.68       89.51      8.47 o 
  -8   6   1       74.50       78.27      7.46 o 
  -7   6   1      191.57      192.01     10.30 o 
  -6   6   1       81.50       82.94      5.73 o 
  -5   6   1      741.80      778.75     13.03 o 
  -4   6   1      335.96      380.46      7.37 o 
  -3   6   1     1486.63     1543.85     16.50 o 
  -2   6   1     1259.04     1255.93     14.86 o 
  -1   6   1      610.95      622.87     10.58 o 
   0   6   1     1862.71     1732.77     35.47 o 
   1   6   1     1395.49     1391.60     15.48 o 
   2   6   1       77.02       82.73      2.80 o 
   3   6   1      329.82      310.79      5.39 o 
   4   6   1      715.42      805.31     10.79 o 
   5   6   1       70.25       65.77      3.74 o 
   6   6   1      139.33      153.94      9.05 o 
   7   6   1       30.38       33.92      4.82 o 
   8   6   1       25.24       34.99      5.26 o 
   9   6   1       10.17       12.90      4.17 o 
  -9   7   1       33.25       39.02      5.59 o 
  -8   7   1       72.13       66.28      6.76 o 
  -7   7   1        7.57        8.06      3.29 o 
  -6   7   1      822.75      743.60     13.56 o 
  -5   7   1       62.84       77.08      4.51 o 
  -4   7   1      115.25      127.90      4.66 o 
  -3   7   1      124.04      131.26      3.42 o 
  -2   7   1      751.03      771.42      9.68 o 
  -1   7   1        1.49        5.51      0.70 o 
   0   7   1       12.94       13.65      1.30 o 
   1   7   1        2.17        7.13      0.75 o 
   2   7   1      941.20      960.09     12.58 o 
   3   7   1      292.70      301.70     10.78 o 
   4   7   1       37.48       36.00      3.23 o 
   5   7   1       36.55       40.61      3.84 o 
   6   7   1      136.66      137.62      8.71 o 
   7   7   1       67.28       78.59      7.31 o 
   8   7   1        5.97        8.37      3.72 o 
   9   7   1        3.55        9.84      3.71 o 
  -9   8   1        1.51        7.71      3.57 o 
  -8   8   1       61.04       60.60      6.58 o 
  -7   8   1       77.78       85.77      8.64 o 
  -6   8   1        1.82        5.47      1.79 o 
  -5   8   1       51.15       49.19      3.63 o 
  -4   8   1      179.49      173.30      4.15 o 
  -3   8   1      626.34      660.51      9.29 o 
  -2   8   1     1217.18     1300.39     14.36 o 
  -1   8   1      919.17      971.17     12.24 o 
   0   8   1      254.48      255.73      6.15 o 
   1   8   1      438.23      495.71      8.45 o 
   2   8   1       12.28        9.51      1.26 o 
   3   8   1     1012.53      946.01     13.34 o 
   4   8   1      169.72      171.99      4.13 o 
   5   8   1      160.54      143.51      6.77 o 
   6   8   1        0.10        4.02      2.19 o 
   7   8   1       82.27       88.43      7.82 o 
   8   8   1        4.00        5.52      3.48 o 
   9   8   1       10.79       11.05      3.99 o 
  -9   9   1        7.22        7.95      4.15 o 
  -8   9   1       33.96       37.60      5.36 o 
  -7   9   1       54.80       50.55      5.80 o 
  -6   9   1      416.19      373.68     11.45 o 
  -5   9   1      357.67      333.29      8.12 o 
  -4   9   1       12.00       13.42      1.36 o 
  -3   9   1      238.67      214.73      4.80 o 
  -2   9   1      318.68      320.91      6.12 o 
  -1   9   1     1141.73     1194.23     13.93 o 
   0   9   1      448.10      412.33      7.30 o 
   1   9   1      156.15      139.54      3.78 o 
   2   9   1     1920.82     1891.82     21.47 o 
   3   9   1       13.18       10.51      1.52 o 
   4   9   1       20.46       31.68      2.48 o 
   5   9   1       10.99       11.22      2.40 o 
   6   9   1       45.13       49.72      4.74 o 
   7   9   1      178.62      192.06     11.15 o 
   8   9   1       13.11       16.67      4.09 o 
  -9  10   1       16.70       26.33      5.01 o 
  -8  10   1       23.76       38.04      5.85 o 
  -7  10   1      201.14      190.14     10.52 o 
  -6  10   1       55.27       52.25      4.82 o 
  -5  10   1     1261.08     1209.26     17.92 o 
  -4  10   1      505.92      467.25      7.96 o 
  -3  10   1        2.03        3.46      0.95 o 
  -2  10   1      369.20      391.01      7.08 o 
  -1  10   1     3192.77     3203.42     50.29 o 
   0  10   1     1114.08     1092.84     16.55 o 
   1  10   1      231.05      189.43      4.71 o 
   2  10   1      375.65      408.77      7.68 o 
   3  10   1        2.72       12.61      1.63 o 
   4  10   1      176.71      168.05      6.26 o 
   5  10   1      637.20      611.85     13.64 o 
   6  10   1       28.80       31.58      3.90 o 
   7  10   1      309.89      283.24     11.71 o 
   8  10   1       18.95       18.54      4.19 o 
  -9  11   1        0.93        6.15      4.34 o 
  -8  11   1       74.80       83.27      8.13 o 
  -7  11   1        1.15        2.71      3.18 o 
  -6  11   1      258.55      227.63      8.32 o 
  -5  11   1        3.93       11.88      2.29 o 
  -4  11   1      408.55      397.72      8.65 o 
  -3  11   1      989.23      917.90     17.17 o 
  -2  11   1        0.27        2.05      0.99 o 
  -1  11   1      670.71      637.43     10.56 o 
   0  11   1     1797.38     1681.18     22.35 o 
   1  11   1      374.82      438.93      6.92 o 
   2  11   1     2273.22     2204.38     27.62 o 
   3  11   1      336.36      302.23      8.40 o 
   4  11   1      568.40      556.89     16.80 o 
   5  11   1      379.29      374.76     10.53 o 
   6  11   1        0.51        4.09      2.02 o 
   7  11   1       17.93       28.92      4.62 o 
   8  11   1        2.12        7.97      5.96 o 
  -9  12   1        3.11        9.52      3.61 o 
  -8  12   1       10.76       12.40      3.62 o 
  -7  12   1     1170.71      987.54     23.33 o 
  -6  12   1      111.14      106.68      7.09 o 
  -5  12   1       23.68       33.39      3.71 o 
  -4  12   1        1.46        4.86      1.47 o 
  -3  12   1      149.39      170.11      5.54 o 
  -2  12   1     1319.98     1242.85     18.74 o 
  -1  12   1     1000.16     1149.10     15.87 o 
   0  12   1     2207.25     2418.56     38.35 o 
   1  12   1     1968.95     1933.30     24.73 o 
   2  12   1      392.82      396.73      9.59 o 
   3  12   1     2097.05     2001.48     26.66 o 
   4  12   1      397.57      421.10     10.63 o 
   5  12   1      114.93      125.34      7.09 o 
   6  12   1       40.91       49.10      4.99 o 
   7  12   1      212.43      197.92     11.70 o 
   8  12   1       35.93       41.48      5.58 o 
  -8  13   1        1.67        2.41      3.40 o 
  -7  13   1       14.20       20.39      4.27 o 
  -6  13   1        3.26        3.84      2.19 o 
  -5  13   1       36.90       47.45      4.61 o 
  -4  13   1      570.77      523.66     12.66 o 
  -3  13   1      295.45      279.17      6.50 o 
  -2  13   1      242.20      254.81      5.96 o 
  -1  13   1     1404.35     1471.70     19.57 o 
   0  13   1     1209.96     1154.78     16.46 o 
   1  13   1      197.00      209.83      4.81 o 
   2  13   1      301.79      270.65      6.79 o 
   3  13   1      523.38      515.50     10.01 o 
   4  13   1      477.21      451.67     11.14 o 
   5  13   1      173.20      184.33      7.82 o 
   6  13   1       15.56       20.69      3.38 o 
   7  13   1       35.61       40.52      5.33 o 
   8  13   1       18.31       23.38      4.05 o 
  -8  14   1        3.96        7.82      3.59 o 
  -7  14   1      158.38      157.13     10.56 o 
  -6  14   1       42.64       43.16      4.58 o 
  -5  14   1      557.93      510.93     12.73 o 
  -4  14   1      250.64      235.60      7.83 o 
  -3  14   1      315.87      308.95      8.04 o 
  -2  14   1      222.51      211.86      5.53 o 
  -1  14   1        3.72       14.00      1.63 o 
   0  14   1      122.79      167.52      4.94 o 
   1  14   1        9.69       10.17      1.28 o 
   2  14   1      131.88      121.06      4.97 o 
   3  14   1       91.36      106.79      4.75 o 
   4  14   1        4.73        6.71      2.03 o 
   5  14   1      105.19      123.53      7.38 o 
   6  14   1       58.95       64.52      5.67 o 
   7  14   1      400.72      340.04     13.11 o 
   8  14   1       20.53       25.18      4.23 o 
  -8  15   1       26.33       30.12      4.90 o 
  -7  15   1        0.08        5.50      3.01 o 
  -6  15   1      457.08      404.13     11.96 o 
  -5  15   1      155.26      160.77      8.19 o 
  -4  15   1      184.80      178.47      7.61 o 
  -3  15   1      155.70      169.04      5.18 o 
  -2  15   1       94.84      104.14      4.39 o 
  -1  15   1      468.07      470.16      8.69 o 
   0  15   1        7.01       18.23      2.02 o 
   1  15   1      685.86      683.76     10.49 o 
   2  15   1        1.35        7.57      1.39 o 
   3  15   1      188.53      178.99      6.02 o 
   4  15   1      516.95      488.04     12.14 o 
   5  15   1      137.96      150.47      8.09 o 
   6  15   1       37.97       44.57      4.84 o 
   7  15   1       21.89       28.27      5.58 o 
   8  15   1        0.05        1.06      3.56 o 
  -8  16   1       35.11       45.04      5.89 o 
  -7  16   1       17.69       20.91      4.09 o 
  -6  16   1       64.45       71.64      6.15 o 
  -5  16   1      182.63      184.83      8.41 o 
  -4  16   1      292.27      269.90      9.34 o 
  -3  16   1       12.28       16.21      1.93 o 
  -2  16   1        0.83        3.65      1.16 o 
  -1  16   1       92.83      125.73      4.62 o 
   0  16   1      121.42      120.11      4.26 o 
   1  16   1      285.34      280.66      6.22 o 
   2  16   1      347.15      381.74      8.91 o 
   3  16   1      453.84      409.47      9.76 o 
   4  16   1      319.02      292.17      9.19 o 
   5  16   1      213.88      204.67      8.35 o 
   6  16   1      215.65      199.64     11.46 o 
   7  16   1       43.67       46.33      7.01 o 
   8  16   1        9.23       13.25      4.63 o 
  -8  17   1       42.26       40.98      6.81 o 
  -7  17   1        3.01        8.90      2.96 o 
  -6  17   1        0.11        0.47      2.15 o 
  -5  17   1      555.20      512.17     13.32 o 
  -4  17   1      151.14      161.05      8.52 o 
  -3  17   1      545.64      531.12     11.59 o 
  -2  17   1       37.21       41.04      3.28 o 
  -1  17   1      935.36      890.82     16.98 o 
   0  17   1      471.32      464.96      8.81 o 
   1  17   1        0.54        3.99      1.15 o 
   2  17   1       54.80       60.03      4.97 o 
   3  17   1        4.75        8.18      2.15 o 
   4  17   1       56.32       68.09      6.85 o 
   5  17   1      403.70      348.37     13.01 o 
   6  17   1      111.46      111.10      8.87 o 
   7  17   1        0.43        6.49      4.02 o 
  -8  18   1       12.16       27.93      4.76 o 
  -7  18   1       11.43       18.72      3.58 o 
  -6  18   1       42.99       40.39      4.56 o 
  -5  18   1      109.52      113.11      7.92 o 
  -4  18   1      584.43      542.14     14.18 o 
  -3  18   1       18.39       25.78      2.82 o 
  -2  18   1      318.56      317.71      7.68 o 
  -1  18   1       70.69       72.20      4.01 o 
   0  18   1       51.05       72.77      4.63 o 
   1  18   1        6.45       12.09      1.82 o 
   2  18   1      242.11      240.63      8.51 o 
   3  18   1      376.69      343.48     10.53 o 
   4  18   1       40.50       33.84      7.81 o 
   5  18   1        4.41       11.37      3.15 o 
   6  18   1        3.76        5.93      3.11 o 
   7  18   1      132.00      152.22     12.75 o 
  -7  19   1       16.54       29.19      5.82 o 
  -6  19   1      382.50      397.34     13.25 o 
  -5  19   1      386.71      372.06     14.79 o 
  -4  19   1      953.79      906.37     22.01 o 
  -3  19   1       28.76       33.46      3.61 o 
  -2  19   1      801.57      791.73     14.52 o 
  -1  19   1     1029.46      997.82     16.92 o 
   0  19   1      194.80      193.22      6.58 o 
   1  19   1        0.33        1.86      1.74 o 
   2  19   1      623.69      596.15     14.49 o 
   3  19   1      399.60      392.73     11.68 o 
   4  19   1        2.41        4.84      2.87 o 
   5  19   1      385.47      337.88     13.87 o 
   6  19   1       19.89       23.05      4.22 o 
   7  19   1        0.78        0.00      3.54 o 
  -7  20   1      293.47      287.90     14.18 o 
  -6  20   1      102.62      101.48      7.81 o 
  -5  20   1      400.98      399.53     12.83 o 
  -4  20   1      270.83      247.63      9.47 o 
  -3  20   1      141.15      171.96      7.99 o 
  -2  20   1       92.95       93.24      6.55 o 
  -1  20   1        1.07        6.62      2.48 o 
   0  20   1      354.50      334.95      8.93 o 
   1  20   1     1001.69      925.17     18.84 o 
   2  20   1        5.29        5.51      2.23 o 
   3  20   1      512.05      470.60     13.16 o 
   4  20   1        0.03        4.68      2.76 o 
   5  20   1       28.44       27.01      5.86 o 
   6  20   1        1.99        6.15      3.38 o 
   7  20   1        0.19        3.20      3.42 o 
  -7  21   1       12.39       17.63      4.63 o 
  -6  21   1      125.25      137.25     13.26 o 
  -5  21   1       15.71       22.98      5.24 o 
  -4  21   1      176.38      178.66     13.11 o 
  -3  21   1      182.63      190.69      8.58 o 
  -2  21   1      924.43      864.29     20.49 o 
  -1  21   1      139.33      121.53      6.53 o 
   0  21   1      155.27      166.39      6.30 o 
   1  21   1        0.15        5.14      1.93 o 
   2  21   1     1072.62      935.50     40.45 o 
   3  21   1       50.23       69.02      6.24 o 
   4  21   1       13.95       15.29      4.35 o 
   5  21   1       53.67       74.86      7.91 o 
   6  21   1        1.60        6.05      3.25 o 
   7  21   1        0.92        3.48      3.42 o 
  -7  22   1        0.21        8.28      3.61 o 
  -6  22   1        3.43        9.72      3.75 o 
  -5  22   1        5.24       10.36      3.84 o 
  -4  22   1       13.90       21.59      4.75 o 
  -3  22   1        0.97        9.61      2.74 o 
  -2  22   1      147.56      158.61      8.69 o 
  -1  22   1      136.01      146.02      6.34 o 
   0  22   1       35.60       42.05      4.53 o 
   1  22   1      259.94      262.19     10.77 o 
   2  22   1        4.38        6.56      2.18 o 
   3  22   1      134.98      146.31      8.87 o 
   4  22   1        0.00        1.66      2.77 o 
   5  22   1        0.30        7.99      3.00 o 
   6  22   1       14.31       24.91      5.02 o 
  -6  23   1       18.67       17.17      6.92 o 
  -5  23   1       22.52       20.75      6.91 o 
  -4  23   1      908.55      773.95     42.81 o 
  -3  23   1        9.77       10.33      2.86 o 
  -2  23   1        3.10        7.78      2.88 o 
  -1  23   1      125.29      127.63      7.33 o 
   0  23   1        4.07        6.28      2.28 o 
   1  23   1      130.76      117.03      7.81 o 
   2  23   1      429.19      406.85     12.66 o 
   3  23   1        8.99       14.16      3.55 o 
   4  23   1       84.33       94.88      9.03 o 
   5  23   1        0.05        4.24      3.25 o 
   6  23   1        2.20        8.79      3.62 o 
  -6  24   1        0.48        3.24      3.91 o 
  -5  24   1       28.36       26.48      7.32 o 
  -4  24   1       68.60       81.01      9.93 o 
  -3  24   1        4.24        1.70      3.08 o 
  -2  24   1      285.17      261.55     11.29 o 
  -1  24   1        4.09        5.31      2.73 o 
   0  24   1       59.65       59.95      6.25 o 
   1  24   1       11.08       14.82      3.16 o 
   2  24   1      409.09      333.25     11.51 o 
   3  24   1       44.04       42.26      6.02 o 
   4  24   1        9.22       14.68      3.71 o 
   5  24   1       28.08       45.82      6.46 o 
   6  24   1       13.15       18.04      4.78 o 
  -6  25   1       67.47       61.93      9.20 o 
  -5  25   1       17.35       18.06      7.33 o 
  -4  25   1        0.11        6.44      3.82 o 
  -3  25   1        0.50        9.04      3.40 o 
  -2  25   1      125.87      147.77     10.42 o 
  -1  25   1      674.77      626.33     22.25 o 
   0  25   1      166.98      159.77     11.47 o 
   1  25   1       89.38       90.15      8.01 o 
   2  25   1      400.96      367.31     13.92 o 
   3  25   1       85.37       97.20      9.11 o 
   4  25   1      132.93      148.25     11.53 o 
   5  25   1        0.07        4.65      3.23 o 
  -5  26   1       78.29      103.90     13.89 o 
  -4  26   1       68.68       75.52      9.59 o 
  -3  26   1        1.51        7.66      3.42 o 
  -2  26   1        4.86        5.27      3.25 o 
  -1  26   1       88.63       88.61     12.30 o 
   0  26   1       35.46       42.85      5.16 o 
   1  26   1       69.97       88.00      8.26 o 
   2  26   1        0.26        2.61      2.64 o 
   3  26   1       58.10       73.61      9.29 o 
   4  26   1       43.15       38.43     10.48 o 
   5  26   1        5.83        9.02      3.99 o 
  -5  27   1        2.82       13.05      9.21 o 
  -4  27   1       72.17      106.02     11.90 o 
  -3  27   1       76.41      119.82     13.35 o 
  -2  27   1       76.57       56.13      6.64 o 
  -1  27   1       54.86       50.39      7.81 o 
   0  27   1      238.64      233.51     16.07 o 
   1  27   1        3.74        5.05      2.82 o 
   2  27   1       43.34       46.80      6.12 o 
   3  27   1       26.72       57.31      8.22 o 
   4  27   1      105.48      118.41     12.20 o 
   5  27   1       47.85       71.21      9.31 o 
  -5  28   1        0.62        7.84      4.29 o 
  -4  28   1        2.35        6.69      4.10 o 
  -3  28   1        1.79        7.92      3.56 o 
  -2  28   1       15.78       23.70      6.28 o 
  -1  28   1       29.41       32.36      5.73 o 
   0  28   1       26.34       13.47      4.13 o 
   1  28   1       88.52       86.40      8.05 o 
   2  28   1       23.40       17.10      3.95 o 
   3  28   1       50.43       40.41      9.23 o 
   4  28   1       25.89       27.72      6.00 o 
  -4  29   1        2.69        9.44      3.98 o 
  -3  29   1        1.77        7.03      3.66 o 
  -2  29   1        9.30       13.90      4.21 o 
  -1  29   1        0.56        0.54      3.40 o 
   0  29   1       37.66       47.71      6.90 o 
   1  29   1        4.74       10.54      3.97 o 
   2  29   1       25.04       29.72      5.25 o 
   3  29   1       11.66       13.41      4.58 o 
   4  29   1       41.82       44.29     11.99 o 
  -3  30   1       10.58       13.06      4.75 o 
  -2  30   1        2.10       11.88      6.79 o 
  -1  30   1       21.91       29.51      5.88 o 
   0  30   1       11.75       19.91      4.85 o 
   1  30   1       18.55       19.84      5.20 o 
   2  30   1       13.86       21.67      4.20 o 
   3  30   1       27.33       34.28     11.43 o 
  -3  31   1       26.25       10.79     10.32 o 
  -2  31   1        3.99       10.40      4.30 o 
  -1  31   1        1.11        5.25      3.87 o 
   0  31   1        0.15        8.19      3.69 o 
   1  31   1        0.66        7.20      4.24 o 
   2  31   1        2.31        9.43      3.97 o 
  -2  32   1       94.39      150.50     15.40 o 
  -1  32   1       17.87       21.92      5.16 o 
   0  32   1       25.25       32.70      6.29 o 
   1  32   1       85.96       96.99     10.15 o 
  -9   0   2       14.49       18.55      6.91 o 
  -8   0   2        4.45        8.03      3.66 o 
  -7   0   2      350.38      357.20     15.18 o 
  -6   0   2      182.08      202.14     13.59 o 
  -5   0   2       16.78       17.55      2.60 o 
  -4   0   2     2713.76     2768.52     38.99 o 
  -3   0   2     1503.68     1555.39     24.06 o 
  -2   0   2      613.66      594.41     11.37 o 
  -1   0   2    27084.79    27337.63    308.47 o 
   0   0   2    41500.44    41083.25    458.65 o 
   1   0   2    21414.94    21153.52    239.29 o 
   2   0   2       10.75       11.93      1.73 o 
   3   0   2     3026.96     3204.60     43.57 o 
   4   0   2      194.40      180.34      6.94 o 
   5   0   2      131.39      138.95      6.76 o 
   6   0   2       19.04       23.25      4.78 o 
   7   0   2      543.67      533.61     27.07 o 
   8   0   2       15.30       16.79      9.44 o 
   9   0   2       42.37       37.14     10.38 o 
  -9   1   2       64.86       70.09      7.32 o 
  -8   1   2       72.11       78.03      6.37 o 
  -7   1   2        6.91        9.71      2.55 o 
  -6   1   2      151.95      147.75      7.05 o 
  -5   1   2      100.19       97.91      3.72 o 
  -4   1   2       49.73       51.13      2.96 o 
  -3   1   2       88.40      112.19      3.34 o 
  -2   1   2     2004.04     2100.67     20.70 o 
  -1   1   2     3493.89     3639.67     41.70 o 
   0   1   2     2003.50     2053.26     19.68 o 
   1   1   2      365.53      376.20      5.93 o 
   2   1   2       14.04       22.95      1.69 o 
   3   1   2       70.67       69.62      3.62 o 
   4   1   2     2112.31     2076.34     24.56 o 
   5   1   2       44.51       42.98      3.50 o 
   6   1   2     1757.36     1567.04     25.03 o 
   7   1   2        0.62        4.57      3.41 o 
   8   1   2      171.90      138.50     12.23 o 
   9   1   2        1.88        3.63      4.24 o 
  -9   2   2        0.04        2.45      2.92 o 
  -8   2   2       72.03       94.50      6.97 o 
  -7   2   2      899.50      826.70     17.30 o 
  -6   2   2       41.97       35.30      3.77 o 
  -5   2   2      186.86      171.53      5.37 o 
  -4   2   2       10.09       18.07      1.76 o 
  -3   2   2     1593.05     1666.26     17.96 o 
  -2   2   2     5516.91     5529.47     47.88 o 
  -1   2   2     8436.23     8815.75     83.45 o 
   0   2   2    20410.11    20930.19    179.60 o 
   1   2   2     5399.68     5697.72     48.75 o 
   2   2   2      214.01      204.07      4.52 o 
   3   2   2       27.74       37.31      2.47 o 
   4   2   2       55.31       61.64      3.41 o 
   5   2   2      321.43      313.31      7.83 o 
   6   2   2      238.12      232.97     10.07 o 
   7   2   2       70.41       68.97      6.83 o 
   8   2   2       86.21       82.73      9.61 o 
   9   2   2        0.20        6.09      4.18 o 
  -9   3   2        7.93       13.30      3.46 o 
  -8   3   2       10.96       13.53      2.98 o 
  -7   3   2        6.90       12.87      2.64 o 
  -6   3   2       47.54       64.87      5.20 o 
  -5   3   2     1203.21     1151.77     16.72 o 
  -4   3   2      367.95      346.36      6.63 o 
  -3   3   2      164.19      166.73      4.12 o 
  -2   3   2       30.86       35.03      2.01 o 
  -1   3   2     1125.72     1110.37     13.13 o 
   0   3   2     3727.59     3707.35     52.44 o 
   1   3   2       27.35       31.18      1.88 o 
   2   3   2     1377.32     1410.51     15.51 o 
   3   3   2      719.50      712.97     10.06 o 
   4   3   2      590.94      626.36      9.91 o 
   5   3   2        4.25       11.75      1.88 o 
   6   3   2      492.73      450.17     16.43 o 
   7   3   2        5.77       13.32      4.60 o 
   8   3   2       65.58       53.97      7.61 o 
  -9   4   2       55.32       59.05      6.74 o 
  -8   4   2       20.55       28.69      4.56 o 
  -7   4   2      229.54      220.30      8.61 o 
  -6   4   2      131.48      132.40      6.60 o 
  -5   4   2       91.55       99.63      4.75 o 
  -4   4   2        4.17        5.83      1.07 o 
  -3   4   2      319.35      334.99      6.18 o 
  -2   4   2       19.00       16.76      1.51 o 
  -1   4   2     1344.01     1338.96     16.68 o 
   0   4   2     3413.73     3596.92     62.32 o 
   1   4   2      208.78      210.50      4.18 o 
   2   4   2      729.61      782.20     10.15 o 
   3   4   2       12.31       17.22      1.63 o 
   4   4   2      828.74      867.27     12.25 o 
   5   4   2       60.34       71.04      7.59 o 
   6   4   2       27.93       30.61      4.76 o 
   7   4   2       67.85       89.88      8.00 o 
   8   4   2       62.90       70.50      8.32 o 
  -9   5   2        4.48        8.64      3.35 o 
  -8   5   2       83.56       93.15      7.89 o 
  -7   5   2        7.29        8.25      2.31 o 
  -6   5   2      566.32      493.88     11.97 o 
  -5   5   2      309.83      312.09      7.76 o 
  -4   5   2      156.64      180.94      4.65 o 
  -3   5   2      398.12      420.79      7.81 o 
  -2   5   2      683.10      731.18     10.20 o 
  -1   5   2       49.55       56.91      2.57 o 
   0   5   2     1405.27     1310.65     25.00 o 
   1   5   2       66.40       61.08      2.33 o 
   2   5   2      259.63      268.04      4.67 o 
   3   5   2      754.19      727.31     11.30 o 
   4   5   2      367.01      345.15      6.95 o 
   5   5   2       98.79      116.36      6.39 o 
   6   5   2      180.73      173.70      9.78 o 
   7   5   2       45.54       41.64      5.50 o 
   8   5   2       47.69       43.32      5.76 o 
  -9   6   2       58.68       67.57      7.02 o 
  -8   6   2       61.48       63.01      6.61 o 
  -7   6   2       14.27       18.10      3.14 o 
  -6   6   2      103.86       99.24      5.52 o 
  -5   6   2      504.14      514.67     10.43 o 
  -4   6   2      103.82      150.34      4.34 o 
  -3   6   2      260.46      284.28      5.83 o 
  -2   6   2      131.55      133.33      3.52 o 
  -1   6   2     1239.32     1252.12     16.26 o 
   0   6   2      736.06      711.24      9.95 o 
   1   6   2      140.63      153.19      3.85 o 
   2   6   2      813.24      803.18     10.33 o 
   3   6   2      216.54      216.49      4.95 o 
   4   6   2      902.77      860.80     12.61 o 
   5   6   2      205.79      203.28      7.48 o 
   6   6   2      261.56      252.45     10.25 o 
   7   6   2      117.06      135.49      9.67 o 
   8   6   2       11.72       13.50      3.89 o 
  -9   7   2       30.81       35.12      5.27 o 
  -8   7   2       32.18       34.95      4.95 o 
  -7   7   2      142.33      159.71      9.78 o 
  -6   7   2      340.42      317.42      8.44 o 
  -5   7   2     1352.80     1341.39     19.17 o 
  -4   7   2      685.59      729.49     10.86 o 
  -3   7   2     1313.93     1300.47     15.53 o 
  -2   7   2     3513.15     3579.58     64.96 o 
  -1   7   2      220.07      206.97      4.52 o 
   1   7   2      134.64      139.64      4.65 o 
   2   7   2     1337.55     1293.93     18.34 o 
   3   7   2      504.17      462.78      8.14 o 
   4   7   2        9.70       19.89      2.21 o 
   5   7   2      183.08      172.38      7.34 o 
   6   7   2      120.59      124.90      8.73 o 
   7   7   2       18.91       25.90      4.29 o 
   8   7   2        0.01        6.52      3.36 o 
  -9   8   2        0.42        8.36      3.61 o 
  -8   8   2       48.67       44.12      5.58 o 
  -7   8   2       53.66       59.73      6.42 o 
  -6   8   2      146.94      151.69      7.04 o 
  -5   8   2       38.97       60.31      4.16 o 
  -4   8   2     1014.20      998.13     13.56 o 
  -3   8   2     1138.68     1161.06     14.48 o 
  -2   8   2      299.91      308.78      6.25 o 
  -1   8   2      686.59      610.10      8.92 o 
   0   8   2      814.63      762.31     13.25 o 
   1   8   2      262.59      230.51      5.38 o 
   2   8   2      900.05      897.35     20.37 o 
   3   8   2     1622.78     1694.67     40.60 o 
   4   8   2      148.46      132.87      5.54 o 
   5   8   2       73.44       74.85      5.48 o 
   6   8   2        3.68        7.18      2.24 o 
   7   8   2        0.26        5.28      3.26 o 
   8   8   2        3.27       14.65      3.74 o 
  -9   9   2       28.17       37.63      5.52 o 
  -8   9   2       31.48       36.13      5.22 o 
  -7   9   2       49.39       40.13      4.95 o 
  -6   9   2      135.65      134.25      6.21 o 
  -5   9   2      141.22      135.53      5.54 o 
  -4   9   2      599.97      602.86      9.95 o 
  -3   9   2     2961.27     3072.85     30.49 o 
  -2   9   2     1962.79     2109.03     24.37 o 
  -1   9   2       67.06       70.72      2.84 o 
   0   9   2      103.51      113.48      3.88 o 
   1   9   2     2831.65     2797.01     49.23 o 
   2   9   2      456.14      462.60      8.62 o 
   3   9   2      190.22      178.38      6.32 o 
   4   9   2      114.26      126.14      5.11 o 
   5   9   2       55.14       69.34      5.86 o 
   6   9   2       72.62       81.65      6.19 o 
   7   9   2      104.95      108.86      8.72 o 
   8   9   2        3.50       14.25      3.83 o 
  -9  10   2        5.92       14.81      3.86 o 
  -8  10   2        2.19        8.26      3.12 o 
  -7  10   2       22.83       40.96      8.18 o 
  -6  10   2        0.19        5.16      2.04 o 
  -5  10   2       31.07       35.21      3.32 o 
  -4  10   2       43.29       55.78      3.38 o 
  -3  10   2       12.31       12.73      1.62 o 
  -2  10   2      174.43      158.26      4.50 o 
  -1  10   2      112.33       88.84      4.89 o 
   0  10   2      247.96      250.64      6.04 o 
   1  10   2      338.50      371.17      7.31 o 
   2  10   2       97.92      107.56      4.08 o 
   3  10   2       12.13       14.65      2.08 o 
   4  10   2        7.52        6.76      1.78 o 
   5  10   2      134.00      134.59      7.38 o 
   6  10   2        6.11        7.80      2.27 o 
   7  10   2      151.39      148.26     10.38 o 
   8  10   2       15.35       23.65      4.34 o 
  -9  11   2       15.53       31.30      5.13 o 
  -8  11   2       18.66       27.83      4.67 o 
  -7  11   2        0.18        7.15      3.01 o 
  -6  11   2      171.31      162.72      8.39 o 
  -5  11   2      613.18      572.38     11.68 o 
  -4  11   2       35.98       42.56      2.99 o 
  -3  11   2      226.63      245.12      6.15 o 
  -2  11   2       78.26      108.75      4.88 o 
  -1  11   2      930.67     1016.58     29.03 o 
   0  11   2     1635.69     1653.91     25.10 o 
   1  11   2     1781.46     1821.42     28.43 o 
   2  11   2        1.01        4.10      1.11 o 
   3  11   2      324.73      339.11      7.86 o 
   4  11   2       11.86       14.81      2.55 o 
   5  11   2       11.38       14.13      2.56 o 
   6  11   2        0.13        6.89      2.79 o 
   7  11   2      147.04      140.84     10.13 o 
   8  11   2        2.70        5.55      4.04 o 
  -8  12   2       13.69       20.97      4.49 o 
  -7  12   2        2.11        6.99      2.88 o 
  -6  12   2        3.98        8.14      2.56 o 
  -5  12   2      107.56      114.80      5.99 o 
  -4  12   2      118.81      115.10      5.37 o 
  -3  12   2        1.71        2.18      1.07 o 
  -2  12   2       35.77       37.61      2.81 o 
  -1  12   2        6.30        5.69      0.95 o 
   0  12   2      474.42      503.18      9.72 o 
   1  12   2        0.05        2.15      1.00 o 
   2  12   2       57.30       52.39      3.33 o 
   3  12   2      157.78      161.33      5.51 o 
   4  12   2       71.74       62.45      5.00 o 
   5  12   2        1.77        4.52      2.05 o 
   6  12   2        4.81       14.13      3.22 o 
   7  12   2       27.80       28.73      4.93 o 
   8  12   2        0.20       12.63      4.39 o 
  -8  13   2        7.93       16.52      4.12 o 
  -7  13   2       13.26       22.73      4.17 o 
  -6  13   2      186.63      172.29      8.81 o 
  -5  13   2      482.43      476.75     12.16 o 
  -4  13   2       23.17       31.39      2.98 o 
  -3  13   2       13.44       11.32      1.64 o 
  -2  13   2       66.54       76.07      3.78 o 
  -1  13   2      921.33     1046.94     16.17 o 
   0  13   2     3618.31     3569.38     68.11 o 
   1  13   2      785.79      845.03     16.11 o 
   2  13   2       41.46       52.77      3.29 o 
   3  13   2      299.70      278.32      7.30 o 
   4  13   2       85.62      102.41      6.34 o 
   5  13   2       80.33       76.36      6.04 o 
   6  13   2      117.90      119.75      8.99 o 
   7  13   2       17.39       28.42      5.58 o 
   8  13   2       18.08       22.72      5.22 o 
  -8  14   2        1.23        7.45      3.49 o 
  -7  14   2      104.71      113.76      9.22 o 
  -6  14   2       18.62       30.13      3.93 o 
  -5  14   2        0.64        3.93      2.00 o 
  -4  14   2        2.07        2.68      1.68 o 
  -3  14   2       70.67       81.47      4.41 o 
  -2  14   2       68.07       66.49      3.59 o 
  -1  14   2       72.06       56.16      2.90 o 
   0  14   2      893.83      909.51     16.61 o 
   1  14   2        0.83        6.26      1.36 o 
   2  14   2       15.53        8.93      2.09 o 
   3  14   2        1.69       11.73      2.19 o 
   4  14   2      122.91      116.66      8.12 o 
   5  14   2     1048.41      966.24     21.94 o 
   6  14   2        1.29        3.23      2.96 o 
   7  14   2      163.33      176.54     13.56 o 
   8  14   2       10.79       15.18      4.74 o 
  -8  15   2       16.07       25.75      7.16 o 
  -7  15   2       17.78       24.46      4.62 o 
  -6  15   2      373.49      359.85     11.36 o 
  -5  15   2       96.68       96.70      6.66 o 
  -4  15   2       63.06       56.75      4.56 o 
  -3  15   2      655.63      693.04     12.14 o 
  -2  15   2     2403.19     2285.10     88.34 o 
  -1  15   2        4.26        9.63      1.35 o 
   0  15   2      601.75      565.79     13.02 o 
   1  15   2      535.46      526.48     19.37 o 
   2  15   2       55.25       58.11      5.02 o 
   3  15   2       38.14       54.98      5.08 o 
   4  15   2      129.51      130.31      8.72 o 
   5  15   2       19.31       28.10      4.47 o 
   6  15   2        2.81        5.71      3.00 o 
   7  15   2       52.61       53.68      7.09 o 
  -8  16   2        2.40        9.22      3.96 o 
  -7  16   2        8.51       18.01      3.36 o 
  -6  16   2      223.32      235.26      9.11 o 
  -5  16   2        0.28        2.00      2.27 o 
  -4  16   2      825.13      775.60     17.21 o 
  -3  16   2      163.24      144.95      6.20 o 
  -2  16   2        9.45       16.73      1.91 o 
  -1  16   2      105.43       95.71      5.16 o 
   0  16   2       94.72       97.66      5.25 o 
   1  16   2     2453.78     2389.88     57.29 o 
   2  16   2      882.94      813.73     16.97 o 
   3  16   2      204.72      188.51      8.28 o 
   4  16   2      220.78      213.76      9.89 o 
   5  16   2       42.53       41.78      5.25 o 
   6  16   2       34.07       43.65      5.83 o 
   7  16   2        0.15        1.12      3.85 o 
  -8  17   2        0.78        8.49      3.62 o 
  -7  17   2        1.68        2.86      2.52 o 
  -6  17   2       34.02       34.60      4.39 o 
  -5  17   2      118.52      117.86      8.15 o 
  -4  17   2        3.99        5.47      2.31 o 
  -3  17   2      121.03      117.60      5.42 o 
  -2  17   2      191.53      194.36      6.82 o 
  -1  17   2      133.17      153.24      5.95 o 
   0  17   2       42.46       51.16      4.10 o 
   1  17   2      127.22      130.48      7.37 o 
   2  17   2       34.92       25.47      4.15 o 
   3  17   2      616.80      616.37     15.03 o 
   4  17   2       53.33       49.85     11.38 o 
   5  17   2      246.76      238.49     11.44 o 
   6  17   2       99.28      121.03      9.59 o 
   7  17   2        5.12       10.74      4.43 o 
  -8  18   2        1.51        6.42      3.41 o 
  -7  18   2      201.34      206.94     11.85 o 
  -6  18   2      263.47      231.93     10.76 o 
  -5  18   2      682.58      600.65     15.86 o 
  -4  18   2      686.77      651.09     29.38 o 
  -3  18   2      421.08      425.05     10.69 o 
  -2  18   2      384.18      379.93      9.93 o 
  -1  18   2      496.43      522.30     10.96 o 
   0  18   2        9.26       10.07      1.93 o 
   1  18   2        0.74        3.12      1.78 o 
   2  18   2       58.81       71.02      5.97 o 
   3  18   2       70.21       67.08      5.84 o 
   4  18   2       31.28       20.63      6.25 o 
   5  18   2       31.33       35.18      5.01 o 
   6  18   2       79.00       70.81      7.37 o 
   7  18   2        0.45        3.62      4.46 o 
  -7  19   2        0.66        8.33      3.62 o 
  -6  19   2       35.44       38.23      5.99 o 
  -5  19   2      254.92      231.80     11.58 o 
  -4  19   2      928.14      865.58     22.30 o 
  -3  19   2        7.53        8.52      2.24 o 
  -2  19   2       32.76       36.96      3.72 o 
  -1  19   2      231.35      219.88      6.95 o 
   0  19   2        2.11        1.42      1.57 o 
   1  19   2      138.81      144.62      8.12 o 
   2  19   2       23.46       23.68      3.22 o 
   3  19   2        1.23        4.40      1.99 o 
   4  19   2       26.50       25.82      6.86 o 
   5  19   2       15.99       21.30      5.70 o 
   6  19   2       59.68       74.22      7.53 o 
   7  19   2        0.24        6.29      4.27 o 
  -7  20   2        0.11       11.62      3.58 o 
  -6  20   2      294.34      281.50     12.94 o 
  -5  20   2      159.37      156.91     11.21 o 
  -4  20   2      270.02      294.62     12.42 o 
  -3  20   2      624.53      611.93     15.52 o 
  -2  20   2       96.78       87.92      5.95 o 
  -1  20   2      762.73      746.83     14.09 o 
   0  20   2      599.53      527.02     20.12 o 
   1  20   2      734.38      646.80     15.73 o 
   2  20   2       83.28      102.61      7.44 o 
   3  20   2       19.03       19.64      3.01 o 
   4  20   2        6.03        6.13      3.71 o 
   5  20   2       34.54       38.57      7.43 o 
   6  20   2        6.87       11.33      3.54 o 
   7  20   2       10.65       18.89      4.81 o 
  -7  21   2        0.70        5.43      3.29 o 
  -6  21   2        3.88       11.08      3.47 o 
  -5  21   2       39.85       47.92      6.50 o 
  -4  21   2       95.21      108.15      9.43 o 
  -3  21   2      156.70      177.73      9.12 o 
  -2  21   2      184.46      180.33      7.74 o 
  -1  21   2      158.65      169.47      7.36 o 
   0  21   2      273.18      277.72      9.92 o 
   1  21   2      152.77      140.12      8.52 o 
   2  21   2       39.05       45.71      5.20 o 
   3  21   2       23.23       28.29      4.39 o 
   4  21   2       81.23       79.57      8.21 o 
   5  21   2        2.25        4.60      3.20 o 
   6  21   2        0.23       10.92      4.04 o 
  -7  22   2        6.93        8.73      3.63 o 
  -6  22   2       15.49       15.57      5.96 o 
  -5  22   2      280.28      287.11     12.88 o 
  -4  22   2      147.69      179.05     11.79 o 
  -3  22   2      351.64      335.33     11.39 o 
  -2  22   2     1590.38     1524.32     30.96 o 
  -1  22   2      335.29      333.54     10.49 o 
   0  22   2       51.18       54.59      5.43 o 
   1  22   2      179.15      172.16      9.51 o 
   2  22   2        0.14        4.30      2.62 o 
   3  22   2      717.20      635.70     19.55 o 
   4  22   2      147.05      152.59     11.62 o 
   5  22   2      161.08      181.36     13.04 o 
   6  22   2        7.27        8.84      3.59 o 
  -6  23   2        8.94        5.95      3.62 o 
  -5  23   2       99.13      101.15      9.39 o 
  -4  23   2        2.85        4.55      2.82 o 
  -3  23   2      303.18      316.02     11.21 o 
  -2  23   2      463.49      416.22     12.73 o 
  -1  23   2       53.92       71.10      6.15 o 
   0  23   2      150.16      152.68      9.19 o 
   1  23   2       41.55       39.33      4.72 o 
   2  23   2       95.93      107.51      8.08 o 
   3  23   2      177.65      194.48     12.46 o 
   4  23   2       12.34       18.03      3.88 o 
   5  23   2       35.79       33.63      7.00 o 
   6  23   2       31.02       28.16      5.43 o 
  -6  24   2       87.07       80.28     10.19 o 
  -5  24   2        2.17        9.15      3.65 o 
  -4  24   2      480.91      471.44     19.65 o 
  -3  24   2        7.23        4.80      2.29 o 
  -2  24   2      253.94      230.70      9.98 o 
  -1  24   2      158.70      157.43      9.00 o 
   0  24   2       11.75       28.81      3.92 o 
   1  24   2      114.13      141.67      8.97 o 
   2  24   2      732.21      668.57     22.52 o 
   3  24   2      216.71      219.89     15.63 o 
   4  24   2       57.01       81.62      8.46 o 
   5  24   2        0.35        8.53      3.76 o 
  -6  25   2        0.23       12.06      5.09 o 
  -5  25   2       47.10       44.72     11.02 o 
  -4  25   2       27.66       23.13      5.05 o 
  -3  25   2       19.67       18.22      5.30 o 
  -2  25   2       16.59       36.10      4.30 o 
  -1  25   2       10.06       18.74      3.21 o 
   0  25   2       16.79       16.00      3.29 o 
   1  25   2       23.30       18.08      3.37 o 
   2  25   2        5.65       10.05      3.51 o 
   3  25   2       15.16       21.95      4.60 o 
   4  25   2       78.00       93.65      9.51 o 
   5  25   2       29.11       21.98      5.99 o 
  -5  26   2        0.03        2.92      5.14 o 
  -4  26   2        0.90        5.56      3.54 o 
  -3  26   2       20.84       18.71      5.15 o 
  -2  26   2      135.96      133.66     11.23 o 
  -1  26   2       80.19       79.67      8.56 o 
   0  26   2      185.10      188.87      9.97 o 
   1  26   2       63.50       63.39      6.24 o 
   2  26   2       29.20       29.25      4.26 o 
   3  26   2       15.04       10.88      3.43 o 
   4  26   2        1.64       15.21      4.77 o 
   5  26   2       56.34       71.84      8.71 o 
  -5  27   2        8.03       12.47      4.22 o 
  -4  27   2        0.53        9.60      5.82 o 
  -3  27   2      100.25       94.88     10.76 o 
  -2  27   2       50.70       64.43      7.93 o 
  -1  27   2       10.02       10.64      3.95 o 
   0  27   2       36.95       41.25      5.30 o 
   1  27   2       24.42       20.92      4.62 o 
   2  27   2      105.64      100.09      8.26 o 
   3  27   2        9.20       12.46      3.47 o 
   4  27   2       22.92       23.66      4.66 o 
  -4  28   2        2.58        6.70      3.91 o 
  -3  28   2        0.14        0.00      3.72 o 
  -2  28   2       30.29       39.68      6.31 o 
  -1  28   2        7.34       14.80      4.95 o 
   0  28   2        1.55        3.93      3.65 o 
   1  28   2        1.69        6.31      3.14 o 
   2  28   2        0.79        6.31      2.99 o 
   3  28   2        4.52        7.92      3.72 o 
   4  28   2       22.43       18.07      5.08 o 
  -4  29   2        6.30        0.00      4.01 o 
  -3  29   2       58.08       38.56     14.26 o 
  -2  29   2       44.90       53.98      7.64 o 
  -1  29   2       14.09       15.34      6.12 o 
   0  29   2       88.76       93.21      9.71 o 
   1  29   2       87.54       97.85      9.21 o 
   2  29   2        3.90       13.47      5.25 o 
   3  29   2       52.00       86.02     10.20 o 
  -3  30   2        4.47       14.75      6.34 o 
  -2  30   2       15.36       21.78      5.04 o 
  -1  30   2       23.73       29.48      6.21 o 
   0  30   2       11.44       21.93      5.08 o 
   1  30   2        0.24        2.72      3.64 o 
   2  30   2       26.40       26.10      7.75 o 
   3  30   2       10.73       14.47      4.66 o 
  -2  31   2       77.37       96.32     10.02 o 
  -1  31   2        5.95       43.30     28.11 o 
   0  31   2       70.58       92.05      9.96 o 
   1  31   2        0.30        8.36      4.21 o 
   2  31   2        0.92        4.28      5.63 o 
  -1  32   2        1.43        4.42      4.42 o 
   0  32   2        1.86        0.82      3.84 o 
  -9   1   3       69.56       99.43      7.40 o 
  -8   1   3      154.33      150.41      8.86 o 
  -7   1   3      841.86      747.40     16.50 o 
  -6   1   3      559.87      530.42     12.65 o 
  -5   1   3      354.61      337.41      7.41 o 
  -4   1   3     1896.96     2010.06     22.54 o 
  -3   1   3      244.53      263.87      5.69 o 
  -2   1   3      294.58      315.02      5.72 o 
  -1   1   3      341.44      299.60      6.06 o 
   0   1   3     2016.57     2055.19     21.21 o 
   1   1   3     1703.60     1744.48     19.08 o 
   2   1   3      422.18      381.11      7.27 o 
   3   1   3      682.15      657.62     10.59 o 
   4   1   3      133.22      139.39      4.84 o 
   5   1   3      268.58      254.04      7.47 o 
   6   1   3      259.02      234.60      9.80 o 
   7   1   3      111.24      141.62     11.86 o 
   8   1   3       97.93       94.65      9.75 o 
  -9   2   3       86.47       94.60      8.28 o 
  -8   2   3       54.06       67.75      5.85 o 
  -7   2   3        2.94        7.38      2.34 o 
  -6   2   3       67.09       78.74      5.68 o 
  -5   2   3        3.52        7.76      1.40 o 
  -4   2   3      200.67      191.98      5.17 o 
  -3   2   3     1684.53     1723.11     19.41 o 
  -2   2   3        9.07       11.67      1.17 o 
  -1   2   3     2131.64     2093.65     27.19 o 
   0   2   3        4.50        4.93      1.03 o 
   1   2   3      656.35      647.75      9.54 o 
   2   2   3        9.45       18.89      1.90 o 
   3   2   3      101.55      105.31      4.88 o 
   4   2   3      210.36      210.95      5.81 o 
   5   2   3       69.32       81.78      5.14 o 
   6   2   3       27.51       30.70      4.45 o 
   7   2   3       44.27       38.84      6.31 o 
   8   2   3      258.65      249.44     15.54 o 
  -9   3   3        2.19        9.31      3.53 o 
  -8   3   3       10.38       18.14      3.15 o 
  -7   3   3       15.95       16.72      3.23 o 
  -6   3   3      704.85      673.81     14.59 o 
  -5   3   3      110.65      112.46      4.45 o 
  -4   3   3        0.77        3.86      1.19 o 
  -3   3   3      420.17      439.56      7.77 o 
  -2   3   3        1.80        6.36      0.98 o 
  -1   3   3       36.48       24.62      2.13 o 
   0   3   3     2127.71     2054.13     35.63 o 
   1   3   3      160.26      143.21      4.28 o 
   2   3   3       62.16       59.31      3.22 o 
   3   3   3      125.90      133.84      4.49 o 
   4   3   3       47.78       53.63      3.58 o 
   5   3   3        6.88        8.96      2.28 o 
   6   3   3       84.41       87.52      7.46 o 
   7   3   3      336.33      302.39     14.77 o 
   8   3   3        1.07        1.88      3.39 o 
  -9   4   3        9.95       12.40      5.39 o 
  -8   4   3        6.85       15.15      3.26 o 
  -7   4   3      183.74      167.13      8.59 o 
  -6   4   3      482.44      447.82     11.53 o 
  -5   4   3      387.37      392.67      9.00 o 
  -4   4   3       81.71       86.88      3.87 o 
  -3   4   3     6360.88     6458.08     57.53 o 
  -2   4   3        4.64        7.47      1.17 o 
  -1   4   3     2176.70     2143.35     25.10 o 
   0   4   3      562.69      523.11      8.52 o 
   1   4   3      642.63      689.40     10.13 o 
   2   4   3      279.67      223.52      5.34 o 
   3   4   3      525.93      525.21      9.23 o 
   4   4   3      105.78      123.95      4.79 o 
   5   4   3        1.07        8.61      2.36 o 
   6   4   3        1.78        5.74      2.53 o 
   7   4   3        0.20        2.66      3.06 o 
   8   4   3        0.40        4.99      3.80 o 
  -9   5   3       10.28        4.08      3.77 o 
  -8   5   3        0.27        2.21      2.35 o 
  -7   5   3      145.92      151.15      8.33 o 
  -6   5   3      141.76      144.91      6.17 o 
  -5   5   3       19.83       17.26      2.38 o 
  -4   5   3      361.84      379.66      7.67 o 
  -3   5   3      356.98      367.98      7.19 o 
  -2   5   3        1.82        4.54      0.94 o 
  -1   5   3     1688.49     1712.82     26.08 o 
   0   5   3       27.04       31.97      2.12 o 
   1   5   3     2348.27     2252.11     23.36 o 
   2   5   3        3.08        5.32      1.17 o 
   3   5   3        2.22        3.61      1.12 o 
   4   5   3      177.47      166.57      5.27 o 
   5   5   3      308.12      288.04      9.19 o 
   6   5   3      120.84      124.56      8.87 o 
   7   5   3      177.01      186.01     11.34 o 
   8   5   3        3.28        1.69      4.24 o 
  -9   6   3        7.53        9.40      4.00 o 
  -8   6   3       87.00       85.84      7.85 o 
  -7   6   3        5.20        9.36      2.71 o 
  -6   6   3       22.73       23.93      2.81 o 
  -5   6   3       72.46       88.20      5.14 o 
  -4   6   3      267.73      273.71      6.43 o 
  -3   6   3        9.04       23.86      2.06 o 
  -2   6   3      992.18     1019.06     15.63 o 
  -1   6   3      242.76      222.15      5.01 o 
   0   6   3     2382.63     2433.59     27.59 o 
   1   6   3        6.97       10.33      1.38 o 
   2   6   3      331.29      335.12      6.73 o 
   3   6   3        1.30        3.33      1.15 o 
   4   6   3      345.47      359.26      8.77 o 
   5   6   3      318.53      302.85      9.62 o 
   6   6   3        2.97        6.53      2.79 o 
   7   6   3       68.25       60.45      6.52 o 
   8   6   3       25.74       39.35      6.61 o 
  -9   7   3        8.68       11.73      4.33 o 
  -8   7   3        0.59        2.65      2.79 o 
  -7   7   3       13.24       13.81      3.35 o 
  -6   7   3      200.03      201.31      7.07 o 
  -5   7   3       59.10       57.24      4.13 o 
  -4   7   3        9.88       21.24      2.20 o 
  -3   7   3      480.54      507.37      8.81 o 
  -2   7   3      226.49      242.12      6.26 o 
  -1   7   3      286.41      326.40      7.24 o 
   0   7   3        6.04        7.34      1.10 o 
   1   7   3      628.10      672.78      9.86 o 
   2   7   3      233.54      249.14      5.63 o 
   3   7   3      321.77      297.43      6.56 o 
   4   7   3        0.64        4.61      1.59 o 
   5   7   3       27.48       26.54      3.63 o 
   6   7   3       93.68       89.70      7.70 o 
   7   7   3      119.05      127.56      9.80 o 
   8   7   3        6.37        8.09      3.55 o 
  -9   8   3       20.68       26.51      5.14 o 
  -8   8   3       74.73       81.58      8.39 o 
  -7   8   3       52.25       54.65      5.17 o 
  -6   8   3      143.90      143.88      6.33 o 
  -5   8   3        0.98        5.76      1.65 o 
  -4   8   3       45.18       44.50      3.17 o 
  -3   8   3        0.28        3.75      1.19 o 
  -2   8   3     1418.61     1535.07     31.83 o 
  -1   8   3      144.91      152.82      4.96 o 
   0   8   3        0.23        3.67      0.79 o 
   1   8   3      265.68      277.12      6.02 o 
   2   8   3      152.98      144.86      4.22 o 
   3   8   3       92.53      114.67      5.19 o 
   4   8   3       94.92      103.93      5.31 o 
   5   8   3       95.34       94.76      6.61 o 
   6   8   3        4.69        7.43      2.96 o 
   7   8   3        0.81        1.53      2.92 o 
   8   8   3        0.01        9.28      3.94 o 
  -9   9   3        2.59        2.94      3.55 o 
  -8   9   3        4.02        6.24      3.41 o 
  -7   9   3       51.94       52.04      5.86 o 
  -6   9   3        1.57        5.59      1.87 o 
  -5   9   3      237.78      232.34      7.17 o 
  -4   9   3      331.95      292.03     10.09 o 
  -3   9   3        8.75       13.07      1.80 o 
  -2   9   3       24.45       28.86      2.48 o 
  -1   9   3       11.47        9.14      1.29 o 
   0   9   3        0.02        3.12      0.71 o 
   1   9   3      262.71      251.55      5.66 o 
   2   9   3       65.89       83.03      3.44 o 
   3   9   3      316.58      307.01      9.90 o 
   4   9   3      157.15      167.68      6.23 o 
   5   9   3      111.07      114.60      7.16 o 
   6   9   3        4.84        8.36      2.48 o 
   7   9   3        5.87        6.88      3.55 o 
   8   9   3       30.88       30.65      5.96 o 
  -9  10   3       48.65       58.73      7.88 o 
  -8  10   3        6.10        8.94      3.63 o 
  -7  10   3      170.99      167.05      9.56 o 
  -6  10   3      163.21      151.48      7.14 o 
  -5  10   3       11.07       15.89      2.40 o 
  -4  10   3      501.21      469.07      9.19 o 
  -3  10   3      119.75      126.83      5.23 o 
  -2  10   3     2382.74     2515.76     34.76 o 
  -1  10   3      653.38      624.66     10.43 o 
   0  10   3      980.36      959.76     17.22 o 
   1  10   3        0.30        5.45      1.35 o 
   2  10   3       94.40       83.69      3.46 o 
   3  10   3      723.32      683.16     14.63 o 
   4  10   3        5.66        8.46      2.42 o 
   5  10   3       63.55       65.82      5.53 o 
   6  10   3       32.84       32.30      4.14 o 
   7  10   3       51.76       53.39      7.53 o 
   8  10   3      150.51      151.19     12.89 o 
  -8  11   3       19.52       24.97      4.87 o 
  -7  11   3       93.29      101.32      8.19 o 
  -6  11   3        0.71        3.79      1.96 o 
  -5  11   3       36.25       48.67      4.15 o 
  -4  11   3      225.89      213.64      6.04 o 
  -3  11   3        8.67        8.08      1.47 o 
  -2  11   3     1298.53     1249.97     19.09 o 
  -1  11   3      926.34      939.28     15.26 o 
   0  11   3      168.33      162.41      5.53 o 
   1  11   3     1410.40     1307.27     22.38 o 
   2  11   3        8.30        5.84      1.19 o 
   3  11   3      123.08      134.89      5.79 o 
   4  11   3       36.25       45.90      4.44 o 
   5  11   3        0.47        3.63      3.58 o 
   6  11   3       11.33       19.41      3.64 o 
   7  11   3       32.57       38.86      6.05 o 
  -8  12   3       66.78       74.35      7.99 o 
  -7  12   3      423.62      382.43     14.86 o 
  -6  12   3      803.59      712.91     16.08 o 
  -5  12   3      297.59      284.08      8.90 o 
  -4  12   3      584.20      591.97     11.49 o 
  -3  12   3      141.94      128.57      5.29 o 
  -2  12   3       53.28       64.52      3.87 o 
  -1  12   3       98.65      111.46      6.32 o 
   0  12   3      679.87      672.14     14.32 o 
   1  12   3       78.34       94.81      4.38 o 
   2  12   3      595.83      496.07     13.86 o 
   3  12   3       45.51       50.17      4.49 o 
   4  12   3       15.25       16.83      3.40 o 
   5  12   3      185.88      172.90     10.17 o 
   6  12   3       98.59      104.84      8.39 o 
   7  12   3       97.37       86.54      9.50 o 
  -8  13   3        0.11        8.19      3.72 o 
  -7  13   3        0.02        7.42      3.21 o 
  -6  13   3      164.49      147.58      8.23 o 
  -5  13   3        0.02        3.81      1.81 o 
  -4  13   3      172.22      181.67      6.87 o 
  -3  13   3      169.64      176.48      5.84 o 
  -2  13   3     1145.51     1144.22     16.20 o 
  -1  13   3      770.97      704.00     13.44 o 
   0  13   3      407.03      380.70      8.97 o 
   1  13   3      220.67      206.88      6.18 o 
   2  13   3      170.90      155.55      8.41 o 
   3  13   3       82.93       87.37      6.03 o 
   4  13   3        0.65        2.28      2.28 o 
   5  13   3       64.99       64.54      6.87 o 
   6  13   3        1.36       10.74      3.26 o 
   7  13   3       27.76       35.47      5.88 o 
  -8  14   3        1.19       10.42      3.93 o 
  -7  14   3      179.83      161.27     11.59 o 
  -6  14   3      241.42      250.30     10.86 o 
  -5  14   3       84.63       93.59      5.88 o 
  -4  14   3      306.55      298.61      7.89 o 
  -3  14   3       68.41       78.05      4.49 o 
  -2  14   3      361.47      338.90      9.77 o 
  -1  14   3        7.17        7.18      1.86 o 
   0  14   3       21.82       14.96      2.10 o 
   1  14   3       21.45       30.62      2.98 o 
   2  14   3        4.25        8.65      2.47 o 
   3  14   3      247.88      247.13      9.23 o 
   4  14   3        0.24        1.37      2.47 o 
   5  14   3        9.33       12.25      3.25 o 
   6  14   3        6.73        5.81      2.97 o 
   7  14   3       95.69       90.35      9.93 o 
  -8  15   3        1.49        7.42      3.65 o 
  -7  15   3        3.01       18.44     11.62 o 
  -6  15   3       41.05       49.89      5.35 o 
  -5  15   3        6.64        7.74      2.42 o 
  -4  15   3      362.30      320.64      9.34 o 
  -3  15   3      188.73      183.23      7.06 o 
  -2  15   3      136.68      141.12      7.52 o 
  -1  15   3        7.02        6.09      1.86 o 
   0  15   3       10.79       11.97      2.14 o 
   1  15   3       90.82       95.10      6.50 o 
   2  15   3        0.09        3.18      2.16 o 
   3  15   3        0.53        2.10      2.17 o 
   4  15   3      182.80      177.64     11.80 o 
   5  15   3      130.41      143.08     11.28 o 
   6  15   3       14.91       19.80      3.76 o 
   7  15   3       84.53       75.43      8.52 o 
  -8  16   3       22.74       45.78      6.65 o 
  -7  16   3        2.26        9.78      3.26 o 
  -6  16   3        1.97       14.77      3.11 o 
  -5  16   3        3.06        7.46      3.17 o 
  -4  16   3      359.99      346.67     11.32 o 
  -3  16   3       41.38       50.17      4.25 o 
  -2  16   3      310.59      288.53      9.23 o 
  -1  16   3        4.04        6.93      1.96 o 
   0  16   3      397.67      378.50      9.45 o 
   1  16   3       94.96      104.96      6.76 o 
   2  16   3      335.32      302.55     10.17 o 
   3  16   3      207.06      214.41      9.14 o 
   4  16   3       58.10       51.06      6.66 o 
   5  16   3        2.63        5.85      2.97 o 
   6  16   3       12.71       19.38      4.06 o 
   7  16   3        5.97       10.08      4.28 o 
  -8  17   3        9.07        7.58      4.68 o 
  -7  17   3        5.56        6.88      3.10 o 
  -6  17   3       17.82       23.38      4.88 o 
  -5  17   3      247.61      245.96     11.77 o 
  -4  17   3     1153.42     1156.13     22.98 o 
  -3  17   3       40.65       50.23      4.49 o 
  -2  17   3     1593.66     1605.47     34.35 o 
  -1  17   3      110.23      132.09      6.65 o 
   0  17   3       18.49       21.64      4.37 o 
   1  17   3       24.35       20.68      4.64 o 
   2  17   3      124.16      139.63      8.37 o 
   3  17   3       22.82       28.71      5.67 o 
   4  17   3       22.14       28.26      6.28 o 
   5  17   3      104.37      109.88     10.44 o 
   6  17   3       92.16       85.60      9.41 o 
   7  17   3        6.63       11.99      4.47 o 
  -7  18   3       22.37       27.09      4.99 o 
  -6  18   3        6.95       11.71      3.68 o 
  -5  18   3      326.74      317.78     13.32 o 
  -4  18   3       16.14       16.78      3.36 o 
  -3  18   3      127.42      137.90      7.46 o 
  -2  18   3      117.93      112.94      8.76 o 
  -1  18   3      158.23      182.12      8.47 o 
   0  18   3      726.96      673.70     16.12 o 
   1  18   3        4.61        3.49      1.98 o 
   2  18   3      133.75      126.71      8.28 o 
   3  18   3       82.00       96.53      7.45 o 
   4  18   3       17.45       14.01      3.79 o 
   5  18   3      200.18      201.33     13.94 o 
   6  18   3       60.48       61.60     10.19 o 
  -7  19   3       21.89       43.23      6.08 o 
  -6  19   3      139.91      153.02     11.75 o 
  -5  19   3       99.82       90.23      8.62 o 
  -4  19   3       62.07       79.08     12.01 o 
  -3  19   3      111.95      117.45      7.11 o 
  -2  19   3       17.16       20.07      2.82 o 
  -1  19   3      273.04      262.83      8.59 o 
   0  19   3       44.64       61.02      5.77 o 
   1  19   3      594.80      566.91     15.01 o 
   2  19   3       25.37       41.27      4.83 o 
   3  19   3      271.81      284.96     10.64 o 
   4  19   3       38.45       41.17      7.17 o 
   5  19   3      156.03      145.64     11.51 o 
   6  19   3      129.07      156.52     13.06 o 
  -7  20   3        0.24        1.41      3.42 o 
  -6  20   3      103.97      119.15     10.28 o 
  -5  20   3       61.59       63.79      7.33 o 
  -4  20   3       56.74       53.28      6.34 o 
  -3  20   3        0.92        5.31      2.13 o 
  -2  20   3      823.13      739.68     14.83 o 
  -1  20   3       18.66       18.59      2.96 o 
   0  20   3      813.00      763.13     17.98 o 
   1  20   3      568.10      513.19     21.99 o 
   2  20   3     1063.46     1003.56     31.96 o 
   3  20   3       12.76       19.72      3.53 o 
   4  20   3        8.27       10.74      3.46 o 
   5  20   3        4.30       11.50      4.42 o 
   6  20   3        6.44        9.21      3.67 o 
  -7  21   3        2.16        2.84      3.45 o 
  -6  21   3        7.86       21.66      4.48 o 
  -5  21   3        1.35        9.02      3.77 o 
  -4  21   3       49.70       60.08      7.02 o 
  -3  21   3      230.17      201.97      9.09 o 
  -2  21   3       76.95      101.35      6.40 o 
  -1  21   3     1383.43     1307.95     23.87 o 
   0  21   3        0.17        7.03      2.65 o 
   1  21   3       34.49       42.09      4.95 o 
   2  21   3      773.86      716.44     18.01 o 
   3  21   3      143.86      142.51     11.07 o 
   4  21   3       41.00       47.97      8.72 o 
   5  21   3        8.12       14.12      3.77 o 
   6  21   3        0.86       13.13      4.45 o 
  -6  22   3       27.19       31.79      5.55 o 
  -5  22   3        0.10        5.09      4.92 o 
  -4  22   3       43.37       61.55      7.09 o 
  -3  22   3       36.20       34.58      4.54 o 
  -2  22   3        1.44        6.87      2.29 o 
  -1  22   3       43.81       48.96      5.16 o 
   0  22   3      252.58      248.80     10.30 o 
   1  22   3        5.96        6.54      2.58 o 
   2  22   3       16.58       12.41      3.08 o 
   3  22   3       60.31       67.56      7.68 o 
   4  22   3       51.47       45.34      5.60 o 
   5  22   3        8.81       15.70      4.11 o 
  -6  23   3        0.96        6.72      3.91 o 
  -5  23   3       72.67       95.79      9.39 o 
  -4  23   3      129.79      103.73     12.06 o 
  -3  23   3       28.01       30.90      4.28 o 
  -2  23   3       11.18       20.44      3.30 o 
  -1  23   3     1003.90      977.66     24.32 o 
   0  23   3       27.91       27.96      3.97 o 
   1  23   3      382.52      349.89     12.27 o 
   2  23   3      444.32      432.65     14.01 o 
   3  23   3        0.49        6.96      3.08 o 
   4  23   3       12.65       20.31      4.34 o 
   5  23   3      113.89      127.95     11.27 o 
  -6  24   3        1.14        9.87      3.92 o 
  -5  24   3       30.55       33.03      6.76 o 
  -4  24   3       37.14       38.79      5.86 o 
  -3  24   3       34.66       40.45      6.76 o 
  -2  24   3        6.56        3.88      2.26 o 
  -1  24   3       53.05       60.27      5.84 o 
   0  24   3       87.43      107.59      8.36 o 
   1  24   3      124.51      131.44      9.11 o 
   2  24   3      109.55      135.85      9.64 o 
   3  24   3        8.00        9.95      3.50 o 
   4  24   3       11.98       12.68      3.76 o 
   5  24   3       61.00       73.98      8.42 o 
  -5  25   3        8.88        8.17      4.12 o 
  -4  25   3       50.26       56.87      7.12 o 
  -3  25   3       56.81       55.61      7.78 o 
  -2  25   3       46.19       61.96      6.55 o 
  -1  25   3       21.28       23.11      3.97 o 
   0  25   3        6.76       11.32      3.05 o 
   1  25   3       61.23       89.35      7.66 o 
   2  25   3       39.49       47.79      5.64 o 
   3  25   3       53.42       60.28      7.44 o 
   4  25   3       51.69       64.54      8.57 o 
  -5  26   3       13.85       15.59      5.09 o 
  -4  26   3       22.30       38.81      5.57 o 
  -3  26   3        6.06       13.76      3.96 o 
  -2  26   3      192.83      174.73     12.62 o 
  -1  26   3       16.67       16.20      4.40 o 
   0  26   3       83.14      108.40      8.65 o 
   1  26   3       30.12       25.08      6.44 o 
   2  26   3       32.82       40.72      5.01 o 
   3  26   3       35.53       46.09      6.28 o 
   4  26   3        0.98        8.41      3.82 o 
  -4  27   3       10.32       20.94      5.49 o 
  -3  27   3       10.64       24.31      8.01 o 
  -2  27   3      232.68      212.93     18.20 o 
  -1  27   3      120.72      116.63      9.47 o 
   0  27   3       33.69       40.94      4.91 o 
   1  27   3       65.85       69.10      6.86 o 
   2  27   3       25.88       28.98      5.19 o 
   3  27   3        0.03        8.98      4.05 o 
   4  27   3        1.39        3.17      3.85 o 
  -4  28   3        5.93       10.73      4.71 o 
  -3  28   3        6.05       18.19      7.14 o 
  -2  28   3        7.49       12.50      5.24 o 
  -1  28   3       21.17       41.76      6.40 o 
   0  28   3       67.73       79.85      7.30 o 
   1  28   3        0.06        4.28      2.81 o 
   2  28   3        2.74        5.72      2.97 o 
   3  28   3       16.99       23.97      7.09 o 
  -3  29   3       43.40       37.27      9.70 o 
  -2  29   3       11.24       24.16      6.18 o 
  -1  29   3       41.95       59.38      9.34 o 
   0  29   3        0.32       12.28      3.96 o 
   1  29   3        6.54       20.54      4.12 o 
   2  29   3        3.30       16.01      3.60 o 
  -2  30   3        4.93        8.11      4.72 o 
  -1  30   3       30.66       35.25      7.49 o 
   0  30   3        0.59        0.02      3.70 o 
   1  30   3        1.33        9.97      3.79 o 
  -1  31   3        1.65        9.76      4.95 o 
   0  31   3        1.60       10.87      4.51 o 
  -9   0   4      135.72      159.31     16.61 o 
  -8   0   4       22.71       37.57      7.95 o 
  -7   0   4     1055.05     1004.42     34.20 o 
  -6   0   4      139.56      139.12     13.14 o 
  -5   0   4     2666.04     2531.65     40.46 o 
  -4   0   4        2.20        7.75      2.26 o 
  -3   0   4     2827.73     2827.87     41.85 o 
  -2   0   4     5788.54     5523.40     80.59 o 
  -1   0   4        5.17       12.68      2.89 o 
   0   0   4      378.38      387.87     10.36 o 
   1   0   4     4062.72     4238.99     57.90 o 
   2   0   4      590.85      550.43     14.14 o 
   3   0   4      103.40      117.14      7.54 o 
   4   0   4      189.38      177.14      9.94 o 
   5   0   4        4.14        9.49      2.89 o 
   6   0   4       14.45       14.03      6.15 o 
   7   0   4       17.79       19.15      6.67 o 
  -9   1   4        0.44        4.45      3.88 o 
  -8   1   4      101.22      117.54      9.86 o 
  -7   1   4       53.73       57.56      6.23 o 
  -6   1   4      335.01      328.65     10.04 o 
  -5   1   4        0.07        6.41      1.59 o 
  -4   1   4      119.25      120.51      4.77 o 
  -3   1   4       64.63       70.55      3.31 o 
  -2   1   4      656.30      618.13     10.51 o 
  -1   1   4      441.62      436.24      8.44 o 
   0   1   4      784.08      751.83     11.12 o 
   1   1   4      524.08      525.78      9.33 o 
   2   1   4      320.06      285.24      6.86 o 
   3   1   4      142.13      151.65      5.70 o 
   4   1   4       82.31       83.20      4.90 o 
   5   1   4      357.33      319.54     10.16 o 
   6   1   4       16.44       20.83      4.63 o 
   7   1   4        7.47       11.70      3.66 o 
  -9   2   4       18.32       24.65      7.15 o 
  -8   2   4       53.91       62.08      9.27 o 
  -7   2   4       64.63       59.32      6.46 o 
  -6   2   4      317.88      303.46     10.48 o 
  -5   2   4        0.04        3.27      1.53 o 
  -4   2   4      615.42      598.82     17.91 o 
  -3   2   4      826.06      787.34     11.71 o 
  -2   2   4      323.88      313.57      8.49 o 
  -1   2   4        0.54        1.43      1.31 o 
   0   2   4     2984.15     2868.87     33.44 o 
   1   2   4     6924.37     7101.01     63.67 o 
   2   2   4       95.94      117.34      4.81 o 
   3   2   4       17.66       21.72      2.54 o 
   4   2   4        8.53       11.38      2.03 o 
   5   2   4       27.57       34.53      4.01 o 
   6   2   4        0.71        7.76      3.49 o 
   7   2   4       44.58       50.36      6.98 o 
  -9   3   4       14.39       19.12      3.89 o 
  -8   3   4        1.67        8.89      4.30 o 
  -7   3   4       13.74       19.67      3.63 o 
  -6   3   4        0.23        4.18      2.15 o 
  -5   3   4       39.39       37.13      3.34 o 
  -4   3   4       40.69       40.49      2.93 o 
  -3   3   4       67.75       73.04      3.26 o 
  -2   3   4      260.57      266.03      8.37 o 
  -1   3   4        2.21        4.72      1.29 o 
   0   3   4      631.57      621.17     11.87 o 
   1   3   4      192.20      195.14      5.71 o 
   2   3   4        0.01        1.38      1.14 o 
   3   3   4       35.96       45.69      3.41 o 
   4   3   4        6.71       11.13      2.02 o 
   5   3   4       14.69       18.35      2.88 o 
   6   3   4      129.44      126.99      9.26 o 
   7   3   4        7.94       10.05      3.84 o 
  -9   4   4      156.69      145.76     13.16 o 
  -8   4   4       18.43       17.31      3.54 o 
  -7   4   4       38.40       41.99      4.95 o 
  -6   4   4      140.35      148.45      7.40 o 
  -5   4   4      187.49      192.37      6.71 o 
  -4   4   4       54.80       64.95      4.21 o 
  -3   4   4      585.23      580.28     10.88 o 
  -2   4   4      327.50      346.39      7.82 o 
  -1   4   4      354.21      382.76     12.23 o 
   0   4   4     2304.92     2305.49     31.44 o 
   1   4   4       48.01       51.00      3.24 o 
   2   4   4      112.08      116.98      4.70 o 
   3   4   4      454.10      444.71      9.42 o 
   4   4   4        5.44        9.40      2.00 o 
   5   4   4      131.20      144.94      8.11 o 
   6   4   4        8.36       14.14      3.62 o 
   7   4   4       40.68       49.42      6.85 o 
  -9   5   4        8.07       25.28      6.45 o 
  -8   5   4       34.65       36.15      5.16 o 
  -7   5   4        0.01        8.53      2.59 o 
  -6   5   4        7.21       15.56      2.94 o 
  -5   5   4      134.66      114.07      5.39 o 
  -4   5   4        1.29        2.37      1.44 o 
  -3   5   4       59.00       79.27      5.03 o 
  -2   5   4      436.35      418.37      8.80 o 
  -1   5   4      264.76      273.06      7.43 o 
   0   5   4      448.49      458.57      8.74 o 
   1   5   4     1520.98     1512.73     18.68 o 
   2   5   4       14.63       17.36      1.99 o 
   3   5   4       73.94       79.50      4.46 o 
   4   5   4       44.27       43.86      3.89 o 
   5   5   4       39.26       43.71      4.61 o 
   6   5   4       12.44       17.17      3.69 o 
   7   5   4        1.69        6.42      4.97 o 
  -9   6   4        2.51        0.00      3.57 o 
  -8   6   4       72.61       59.03      6.75 o 
  -7   6   4       17.07       22.70      3.73 o 
  -6   6   4        3.86        8.62      2.29 o 
  -5   6   4        6.74        7.24      1.91 o 
  -4   6   4      182.06      170.23      5.91 o 
  -3   6   4       28.07       40.59      3.34 o 
  -2   6   4      406.33      409.85      9.05 o 
  -1   6   4      467.82      468.12     10.02 o 
   0   6   4       64.84       74.48      3.93 o 
   1   6   4      826.28      820.18     12.40 o 
   2   6   4       22.29       35.05      2.85 o 
   3   6   4       20.05       23.69      2.45 o 
   4   6   4       28.35       35.33      3.54 o 
   5   6   4       22.22       35.55      4.44 o 
   6   6   4        2.50        7.38      2.74 o 
   7   6   4       14.28       34.40      5.79 o 
  -8   7   4        0.09        1.76      2.81 o 
  -7   7   4       20.57       36.53      4.58 o 
  -6   7   4      846.35      809.00     16.71 o 
  -5   7   4       52.00       54.85      4.62 o 
  -4   7   4      429.91      440.10     10.22 o 
  -3   7   4      335.64      315.92      8.88 o 
  -2   7   4      102.31      105.33      4.83 o 
  -1   7   4     1328.21     1213.45     23.64 o 
   0   7   4        0.81        3.58      0.99 o 
   1   7   4      114.00      126.89      4.84 o 
   2   7   4       73.71       80.93      4.29 o 
   3   7   4       91.08       95.95      5.46 o 
   4   7   4       37.54       39.73      3.72 o 
   5   7   4       62.14       71.30      7.06 o 
   6   7   4        0.01        5.78      2.78 o 
   7   7   4       11.25       19.82      3.91 o 
  -8   8   4        2.19        7.07      3.82 o 
  -7   8   4       38.57       32.84      4.43 o 
  -6   8   4       76.58       82.02      6.03 o 
  -5   8   4      126.03      128.47      6.85 o 
  -4   8   4       22.50       26.26      2.94 o 
  -3   8   4      212.72      207.87      6.57 o 
  -2   8   4       97.56       94.71      4.72 o 
  -1   8   4      191.18      189.57      5.12 o 
   0   8   4      298.02      340.90      7.36 o 
   1   8   4      217.38      222.46      7.05 o 
   2   8   4      178.61      208.63      5.78 o 
   3   8   4      873.46      810.85     14.76 o 
   4   8   4      226.87      209.25      7.45 o 
   5   8   4       28.51       38.28      4.22 o 
   6   8   4       71.53       87.22      8.82 o 
   7   8   4       57.48       60.44      8.91 o 
  -8   9   4      209.89      210.02     13.00 o 
  -7   9   4       36.48       41.65      4.95 o 
  -6   9   4        0.85        6.09      2.36 o 
  -5   9   4       44.84       42.89      4.23 o 
  -4   9   4       80.31       72.57      4.71 o 
  -3   9   4       61.80       55.66      3.93 o 
  -2   9   4      250.61      247.42      6.84 o 
  -1   9   4      207.02      172.46      5.10 o 
   0   9   4     1543.31     1504.99     23.22 o 
   1   9   4      418.21      399.29      8.37 o 
   2   9   4      896.71      874.74     14.65 o 
   3   9   4        9.15       15.30      2.63 o 
   4   9   4      134.65      137.29      7.70 o 
   5   9   4       38.76       47.51      5.50 o 
   6   9   4       18.65       21.70      4.34 o 
   7   9   4       30.43       30.57      6.85 o 
  -8  10   4        3.68       10.14      3.94 o 
  -7  10   4       72.26       80.04      7.96 o 
  -6  10   4       22.77       24.62      3.40 o 
  -5  10   4        6.22       10.93      2.53 o 
  -4  10   4       20.81       25.57      2.72 o 
  -3  10   4       32.02       37.28      3.25 o 
  -2  10   4        1.81        3.26      1.39 o 
  -1  10   4      115.90      133.38      4.66 o 
   0  10   4        4.04        9.91      1.64 o 
   1  10   4      535.03      477.82     25.63 o 
   2  10   4      121.40      122.11      6.62 o 
   3  10   4       37.68       38.95      4.12 o 
   4  10   4        6.44        7.57      2.74 o 
   5  10   4       18.14       24.15      4.06 o 
   6  10   4        5.19       12.69      3.13 o 
   7  10   4       11.65        8.92      6.06 o 
  -8  11   4       45.62       61.52      7.59 o 
  -7  11   4        2.00        8.55      3.27 o 
  -6  11   4      202.74      194.77      9.73 o 
  -5  11   4       67.74       80.47      5.84 o 
  -4  11   4       98.31      103.91      5.69 o 
  -3  11   4       22.22       26.50      2.75 o 
  -2  11   4      435.23      429.16      9.70 o 
  -1  11   4       73.01       85.10      5.99 o 
   0  11   4      273.13      278.12      7.74 o 
   1  11   4       98.37       97.07      5.23 o 
   2  11   4        1.04        1.61      1.93 o 
   3  11   4        2.18        2.04      1.92 o 
   4  11   4        0.38        4.94      2.29 o 
   5  11   4       25.02       27.72      4.19 o 
   6  11   4        1.19        5.49      2.91 o 
   7  11   4       46.59       58.69      7.61 o 
  -8  12   4        7.21       14.23      3.90 o 
  -7  12   4        2.86       15.21      3.84 o 
  -6  12   4       12.12       14.45      2.86 o 
  -5  12   4       14.48       12.67      2.91 o 
  -4  12   4       44.97       42.17      3.68 o 
  -3  12   4       19.40       27.41      3.18 o 
  -2  12   4       14.35       16.44      2.69 o 
  -1  12   4       72.10       75.73      5.51 o 
   0  12   4       10.08       14.83      2.13 o 
   1  12   4        4.66        4.48      2.20 o 
   2  12   4       33.30       31.87      6.76 o 
   3  12   4       23.00       21.20      3.18 o 
   4  12   4       14.13       16.75      3.57 o 
   5  12   4       13.08       17.59      3.50 o 
   6  12   4        0.95        3.19      2.66 o 
   7  12   4        0.21        7.02      4.14 o 
  -8  13   4        8.29       14.36      3.99 o 
  -7  13   4        7.07       23.09     10.72 o 
  -6  13   4      502.41      484.29     13.09 o 
  -5  13   4       17.96       30.88      3.69 o 
  -4  13   4      450.70      433.16     11.40 o 
  -3  13   4      231.40      243.58      8.12 o 
  -2  13   4       64.98       74.53      6.16 o 
  -1  13   4      105.92      105.69      6.81 o 
   0  13   4      486.74      464.87     11.84 o 
   1  13   4        4.26        6.23      2.00 o 
   2  13   4       27.78       24.98      5.60 o 
   3  13   4       42.18       41.42      5.19 o 
   4  13   4       74.68       80.21      7.29 o 
   5  13   4       27.86       31.24      4.63 o 
   6  13   4       51.46       49.31      5.77 o 
   7  13   4       12.90       20.33      5.88 o 
  -8  14   4       10.97       14.67      5.44 o 
  -7  14   4       48.63       71.54      9.57 o 
  -6  14   4        3.45        7.87      3.40 o 
  -5  14   4       60.13       83.25      6.81 o 
  -4  14   4      221.19      206.41      8.22 o 
  -3  14   4        2.21        3.65      1.82 o 
  -2  14   4       23.06       32.28      5.03 o 
  -1  14   4       23.41       25.66      3.47 o 
   0  14   4      832.49      832.51     15.44 o 
   1  14   4      896.95      847.51     18.44 o 
   2  14   4        5.55        9.97      2.43 o 
   3  14   4      116.36      115.03      7.88 o 
   4  14   4       93.59       92.69      7.64 o 
   5  14   4      118.60      100.39      8.38 o 
   6  14   4       98.98       80.76      8.46 o 
  -8  15   4       18.44       28.51      6.26 o 
  -7  15   4       54.12       47.72      6.20 o 
  -6  15   4        0.51        5.01      3.30 o 
  -5  15   4       34.98       43.52      5.03 o 
  -4  15   4      302.16      301.60      9.72 o 
  -3  15   4      322.13      300.47      9.38 o 
  -2  15   4      254.55      284.07      9.64 o 
  -1  15   4      823.23      763.05     15.43 o 
   0  15   4      669.99      653.32     15.73 o 
   1  15   4       30.74       35.46      4.38 o 
   2  15   4      265.96      260.69     11.17 o 
   3  15   4       89.89       94.24      7.36 o 
   4  15   4        2.03        1.75      2.50 o 
   5  15   4       48.69       58.27      6.48 o 
   6  15   4       36.44       38.34      5.02 o 
  -7  16   4       50.99       55.40      6.77 o 
  -6  16   4        0.61        2.70      2.94 o 
  -5  16   4       13.47       22.97      4.65 o 
  -4  16   4        8.38        9.83      3.07 o 
  -3  16   4       97.35      106.37      6.92 o 
  -2  16   4      171.41      176.33      9.14 o 
  -1  16   4      338.81      321.62      9.66 o 
   0  16   4      137.18      148.83      8.28 o 
   1  16   4        0.90        3.76      2.11 o 
   2  16   4      478.13      441.08     14.74 o 
   3  16   4      262.88      255.38     11.53 o 
   4  16   4        1.11        3.48      2.94 o 
   5  16   4        0.68       10.30      3.34 o 
   6  16   4        0.01        6.60      3.41 o 
  -7  17   4       13.70       20.76      4.22 o 
  -6  17   4       20.29       28.71      8.24 o 
  -5  17   4       90.31       91.57      8.79 o 
  -4  17   4      170.73      182.17     11.23 o 
  -3  17   4        2.00        6.54      2.39 o 
  -2  17   4      108.50      103.72      7.35 o 
  -1  17   4      126.59      147.54      7.76 o 
   0  17   4      773.52      746.88     19.85 o 
   1  17   4      313.42      318.51     12.42 o 
   2  17   4      651.18      625.53     18.35 o 
   3  17   4       32.54       31.77      4.09 o 
   4  17   4      186.17      201.80     14.64 o 
   5  17   4        0.04        3.61      2.85 o 
   6  17   4       72.47       72.15      8.15 o 
  -7  18   4       36.97       43.79      5.83 o 
  -6  18   4        9.58       16.76      4.23 o 
  -5  18   4      301.80      253.51     13.13 o 
  -4  18   4        3.63        9.81      3.14 o 
  -3  18   4      107.03      115.32      7.50 o 
  -2  18   4        0.01        0.71      2.12 o 
  -1  18   4        0.01        4.31      2.14 o 
   0  18   4       38.56       25.64      5.61 o 
   1  18   4       72.91       67.35      6.43 o 
   2  18   4      339.69      327.13     12.94 o 
   3  18   4        0.19        2.00      2.39 o 
   4  18   4       82.76       84.02     10.82 o 
   5  18   4        1.55        2.71      3.45 o 
   6  18   4       23.16       24.24      4.83 o 
  -7  19   4       20.59       20.16      4.32 o 
  -6  19   4        0.02        2.10      3.15 o 
  -5  19   4        1.90        6.82      3.88 o 
  -4  19   4      268.65      249.39     10.55 o 
  -3  19   4       10.51        6.63      2.54 o 
  -2  19   4       21.76       19.69      3.29 o 
  -1  19   4      263.53      253.69      8.81 o 
   0  19   4       56.39       75.24      9.66 o 
   1  19   4       80.80       76.73      6.86 o 
   2  19   4       91.98       98.42      8.29 o 
   3  19   4       73.72       78.83      7.00 o 
   4  19   4       24.92       24.61      8.20 o 
   5  19   4        2.68        6.58      3.92 o 
  -6  20   4       19.53       24.04      4.44 o 
  -5  20   4      269.26      282.67     14.25 o 
  -4  20   4        8.68       16.97      3.90 o 
  -3  20   4       88.71       99.61      7.13 o 
  -2  20   4      244.37      253.38     10.20 o 
  -1  20   4       55.75       58.20      7.50 o 
   0  20   4       94.45       99.32     10.43 o 
   1  20   4       54.91       68.58      6.55 o 
   2  20   4        7.23       13.11      3.07 o 
   3  20   4      102.48      102.54     11.84 o 
   4  20   4       47.63       40.96      9.08 o 
   5  20   4        8.41       11.00      5.74 o 
  -6  21   4       48.66       41.16      6.24 o 
  -5  21   4      132.92      143.18     11.66 o 
  -4  21   4      112.90      139.04     12.72 o 
  -3  21   4       16.89       25.06      3.84 o 
  -2  21   4       40.78       43.77      4.64 o 
  -1  21   4       32.53       31.39      4.74 o 
   0  21   4      274.34      245.65     20.44 o 
   1  21   4      114.71      121.58     10.02 o 
   2  21   4      248.77      243.61     12.48 o 
   3  21   4      147.65      163.42     14.09 o 
   4  21   4      107.12       92.26     18.78 o 
   5  21   4       69.13       84.72     14.46 o 
  -6  22   4       16.15       14.32      4.20 o 
  -5  22   4        9.02       17.03      4.87 o 
  -4  22   4      132.37      155.49     11.99 o 
  -3  22   4        3.72       13.04      2.92 o 
  -2  22   4      218.46      204.34     14.12 o 
  -1  22   4      135.59      152.25     10.16 o 
   0  22   4       75.29       85.92      9.81 o 
   1  22   4      278.37      276.41     19.51 o 
   2  22   4        7.57       10.43      3.07 o 
   3  22   4       34.40       46.28      6.31 o 
   4  22   4       36.80       27.63      6.37 o 
   5  22   4      105.97       87.76     11.40 o 
  -6  23   4        3.50        3.21      3.86 o 
  -5  23   4        1.64        7.72      3.81 o 
  -4  23   4       40.99       67.05      7.80 o 
  -3  23   4       55.56       62.49      6.17 o 
  -2  23   4       33.48       43.61      5.34 o 
  -1  23   4       50.38       55.13      5.99 o 
   0  23   4      146.12      141.64     12.84 o 
   1  23   4       99.37       88.96      9.01 o 
   2  23   4      219.78      241.74     16.34 o 
   3  23   4        0.98       10.41      3.29 o 
   4  23   4       10.20       15.72      4.26 o 
  -5  24   4       68.86       85.47      8.97 o 
  -4  24   4       19.52       32.58      6.80 o 
  -3  24   4        2.69        7.54      3.50 o 
  -2  24   4      281.51      279.85     13.00 o 
  -1  24   4      409.56      375.34     15.65 o 
   0  24   4        0.04        3.85      4.12 o 
   1  24   4       16.64       13.76      3.76 o 
   2  24   4       50.32       37.65      7.05 o 
   3  24   4      322.99      322.56     19.16 o 
   4  24   4       35.34       35.54     10.69 o 
  -5  25   4      161.67      167.30     13.05 o 
  -4  25   4       18.65       30.28      5.56 o 
  -3  25   4       41.35       47.59      6.10 o 
  -2  25   4       24.98       47.98      6.60 o 
  -1  25   4        0.26        4.50      3.00 o 
   0  25   4       48.42       44.93      6.08 o 
   1  25   4        2.96       11.35      3.74 o 
   2  25   4        9.37       25.14      4.27 o 
   3  25   4       16.01       14.41      4.64 o 
  -4  26   4       19.73       14.76      4.81 o 
  -3  26   4        5.68        4.42      4.41 o 
  -2  26   4       10.22       15.38      4.39 o 
  -1  26   4       10.92       10.88      3.58 o 
   0  26   4       71.84       71.79      7.06 o 
   1  26   4       51.81       39.69      8.16 o 
   2  26   4       22.40       21.83      4.09 o 
   3  26   4       99.55      110.91     14.80 o 
  -4  27   4        1.16        6.85      4.11 o 
  -3  27   4       13.06       26.23      6.78 o 
  -2  27   4       64.54       69.19      7.58 o 
  -1  27   4       59.17       71.64      7.12 o 
   0  27   4        7.93       11.76      3.74 o 
   1  27   4        5.58       10.77      3.46 o 
   2  27   4        3.59        8.34      3.99 o 
  -3  28   4        1.48       10.67      5.79 o 
  -2  28   4        0.22       10.07      4.33 o 
  -1  28   4       23.05       33.03      4.77 o 
   0  28   4       19.20       19.03      4.11 o 
   1  28   4       19.07       20.63      4.99 o 
   2  28   4        6.67       14.59      4.56 o 
  -2  29   4        3.90        8.87      3.90 o 
  -1  29   4       35.58       58.06      8.32 o 
   0  29   4        9.63       13.43      3.67 o 
   1  29   4       73.82       76.01     14.24 o 
  -8   1   5       11.90        6.65      3.37 o 
  -7   1   5      344.08      291.99     12.55 o 
  -6   1   5      151.13      155.76     12.74 o 
  -5   1   5       60.36       71.41      5.50 o 
  -4   1   5        1.33        6.50      1.97 o 
  -3   1   5      739.27      745.98     15.12 o 
  -2   1   5      197.60      181.62      7.63 o 
  -1   1   5        1.63        3.09      1.64 o 
   0   1   5     1182.47     1071.36     19.80 o 
   1   1   5        3.49        7.12      1.48 o 
   2   1   5      125.63      149.49      6.33 o 
   3   1   5        4.72       13.32      2.21 o 
   4   1   5       64.27       65.87      4.65 o 
   5   1   5       95.94       94.27      8.79 o 
   6   1   5       29.68       28.83      4.84 o 
   7   1   5      115.64      103.65     10.42 o 
  -8   2   5        9.99       21.49      3.88 o 
  -7   2   5       55.81       58.95      6.71 o 
  -6   2   5      397.33      376.52     13.93 o 
  -5   2   5      151.93      159.37      8.08 o 
  -4   2   5      908.04      809.28     17.32 o 
  -3   2   5       87.55       83.56      5.71 o 
  -2   2   5      703.51      637.43     13.81 o 
  -1   2   5      182.44      192.55      8.18 o 
   0   2   5       42.37       54.59      4.58 o 
   1   2   5       77.88       81.21      4.34 o 
   2   2   5      199.11      194.45      6.18 o 
   3   2   5       54.71       72.41      4.72 o 
   4   2   5       12.62       11.56      2.47 o 
   5   2   5       37.81       37.14      4.57 o 
   6   2   5        5.12        8.79      5.27 o 
   7   2   5       11.77       12.97      3.85 o 
  -8   3   5        0.64       16.00      3.94 o 
  -7   3   5      383.10      360.50     14.14 o 
  -6   3   5        0.99       10.18      3.12 o 
  -5   3   5      442.76      420.06     11.36 o 
  -4   3   5      512.91      447.33     11.55 o 
  -3   3   5       50.59       67.51      5.58 o 
  -2   3   5      141.24      144.32      7.12 o 
  -1   3   5      280.25      267.76      8.20 o 
   0   3   5       12.41        9.32      2.71 o 
   1   3   5       20.31       18.91      2.46 o 
   2   3   5      187.92      168.00      6.00 o 
   3   3   5      618.28      578.08     11.60 o 
   4   3   5        2.16        6.34      2.08 o 
   5   3   5       28.11       27.84      3.88 o 
   6   3   5       25.83       31.16      5.29 o 
   7   3   5       17.82       19.78      4.15 o 
  -8   4   5        4.35       10.54      4.83 o 
  -7   4   5        1.72       10.22      3.41 o 
  -6   4   5       16.86       22.02      3.42 o 
  -5   4   5      358.25      335.43     10.02 o 
  -4   4   5     1131.92     1045.38     20.21 o 
  -3   4   5      155.44      165.96      7.29 o 
  -2   4   5      279.57      260.52     11.24 o 
  -1   4   5      121.13      117.90      6.41 o 
   0   4   5      580.52      553.29     20.71 o 
   1   4   5      149.93      144.25      6.11 o 
   2   4   5      152.80      153.24      5.80 o 
   3   4   5      103.55      107.75      5.68 o 
   4   4   5      140.73      149.72      7.46 o 
   5   4   5       13.08       17.89      3.01 o 
   6   4   5        0.00       11.65      3.44 o 
   7   4   5        0.63       12.09      4.36 o 
  -8   5   5       51.53       59.43      6.36 o 
  -7   5   5        9.74       13.16      3.38 o 
  -6   5   5      155.96      147.74      8.99 o 
  -5   5   5       53.15       55.28      5.54 o 
  -4   5   5       23.66       28.16      3.60 o 
  -3   5   5       95.87      119.80      6.80 o 
  -2   5   5       39.57       37.05      3.83 o 
  -1   5   5      174.79      186.91      7.32 o 
   0   5   5      186.48      163.23      6.96 o 
   1   5   5        1.65        3.49      1.57 o 
   2   5   5        5.10        7.72      1.76 o 
   3   5   5      306.76      284.92      8.60 o 
   4   5   5      149.18      164.89      7.76 o 
   5   5   5       66.04       72.42      6.14 o 
   6   5   5       42.04       60.61      6.34 o 
   7   5   5       10.00       18.81      5.24 o 
  -8   6   5        5.35        2.19      3.03 o 
  -7   6   5       61.65       97.57     31.32 o 
  -6   6   5       64.70       62.67      5.88 o 
  -5   6   5        0.26        5.55      2.17 o 
  -4   6   5       78.38       72.98      5.62 o 
  -3   6   5      116.97      114.48      6.59 o 
  -2   6   5        0.06        3.01      1.62 o 
  -1   6   5      104.85       99.37      5.84 o 
   0   6   5        1.37        5.31      1.62 o 
   1   6   5       31.84       35.43      3.58 o 
   2   6   5       10.81       15.26      2.13 o 
   3   6   5       28.76       25.08      3.11 o 
   4   6   5       25.56       26.79      3.37 o 
   5   6   5        4.61        8.69      3.16 o 
   6   6   5       27.68       30.30      5.09 o 
   7   6   5       16.08       18.30      6.21 o 
  -8   7   5       13.93       22.89      4.72 o 
  -7   7   5       20.07       28.36      4.28 o 
  -6   7   5        4.93        5.10      2.47 o 
  -5   7   5       45.22       55.92      5.55 o 
  -4   7   5        2.04        3.73      1.81 o 
  -3   7   5        0.09        2.11      1.78 o 
  -2   7   5       25.67       28.39      3.04 o 
  -1   7   5       28.35       35.89      3.64 o 
   0   7   5        5.19        6.05      1.50 o 
   1   7   5        0.72        6.14      1.83 o 
   2   7   5      156.40      156.32      6.42 o 
   3   7   5      110.17      116.74      7.45 o 
   4   7   5       62.85       61.70      5.64 o 
   5   7   5        0.46        5.39      2.69 o 
   6   7   5       51.22       45.68      6.30 o 
  -8   8   5       21.89       30.51      6.40 o 
  -7   8   5        2.31        4.93      3.41 o 
  -6   8   5      118.11      123.10      8.33 o 
  -5   8   5       11.31       11.51      2.93 o 
  -4   8   5      139.79      154.54      7.78 o 
  -3   8   5        8.49       20.77      2.96 o 
  -2   8   5       76.32       76.05      4.90 o 
  -1   8   5       11.53       13.51      3.20 o 
   0   8   5       53.43       64.68      5.62 o 
   1   8   5      156.85      166.65      8.24 o 
   2   8   5        7.79       12.93      2.83 o 
   3   8   5        0.01        0.46      1.82 o 
   4   8   5      149.04      153.12      9.98 o 
   5   8   5       81.87       89.81      7.60 o 
   6   8   5        0.42        5.01      3.49 o 
  -8   9   5       24.85       38.46      5.25 o 
  -7   9   5        0.03        0.00      3.84 o 
  -6   9   5       57.95       61.97      5.99 o 
  -5   9   5        1.04        9.74      2.69 o 
  -4   9   5       55.16       57.57      4.58 o 
  -3   9   5      162.52      174.91      6.95 o 
  -2   9   5       27.77       24.81      3.47 o 
  -1   9   5        4.65        5.83      1.91 o 
   0   9   5       68.26       72.71      6.04 o 
   1   9   5        2.72        4.28      1.96 o 
   2   9   5       13.17       15.82      3.25 o 
   3   9   5        0.77        2.00      2.13 o 
   4   9   5        3.52       10.01      2.91 o 
   5   9   5       26.93       31.61      4.35 o 
   6   9   5       29.65       31.12      7.75 o 
  -8  10   5        5.25        7.95      7.52 o 
  -7  10   5       29.95       35.48      5.21 o 
  -6  10   5      734.78      722.72     18.07 o 
  -5  10   5       18.90       19.67      3.27 o 
  -4  10   5        4.38        6.66      1.87 o 
  -3  10   5        0.12        2.19      1.86 o 
  -2  10   5      423.13      409.47     12.80 o 
  -1  10   5      249.08      247.34      9.14 o 
   0  10   5       34.46       43.28      4.50 o 
   1  10   5       32.13       26.40      4.50 o 
   2  10   5       75.14       85.85      7.96 o 
   3  10   5       46.51       49.62      4.97 o 
   4  10   5       69.01       74.72      6.93 o 
   5  10   5      110.52       87.93      9.30 o 
   6  10   5        0.01        0.00      3.31 o 
  -8  11   5        5.35        5.81      4.32 o 
  -7  11   5        3.52       10.99      3.26 o 
  -6  11   5        2.19       13.90      3.62 o 
  -5  11   5      157.05      168.96     11.24 o 
  -4  11   5        1.83        4.75      2.31 o 
  -3  11   5      271.00      255.30      9.77 o 
  -2  11   5       20.47       19.82      3.45 o 
  -1  11   5      117.88      123.29      7.82 o 
   0  11   5      163.58      151.94      8.02 o 
   1  11   5        2.13        2.77      1.91 o 
   2  11   5       47.27       45.36      8.56 o 
   3  11   5       75.44       89.87      6.77 o 
   4  11   5        1.67        3.71      2.73 o 
   5  11   5       20.15       32.68      4.91 o 
   6  11   5        3.02        4.74      3.66 o 
  -7  12   5       36.75       34.60      6.54 o 
  -6  12   5      267.34      286.13     18.90 o 
  -5  12   5       30.83       35.79      4.99 o 
  -4  12   5      558.05      503.67     13.04 o 
  -3  12   5      200.41      203.03      8.34 o 
  -2  12   5        8.69        9.91      2.72 o 
  -1  12   5      125.01       92.91      7.08 o 
   0  12   5       69.02       84.65      6.67 o 
   1  12   5      238.51      220.25     11.65 o 
   2  12   5       98.93      100.05      8.78 o 
   3  12   5       33.53       40.09      5.13 o 
   4  12   5       68.14       77.52      7.35 o 
   5  12   5        7.75        9.96      3.25 o 
   6  12   5       36.46       30.63      4.71 o 
  -7  13   5       46.54       55.36     10.24 o 
  -6  13   5       20.21       19.35      4.23 o 
  -5  13   5      298.62      261.03     10.85 o 
  -4  13   5       15.84       16.95      3.22 o 
  -3  13   5      350.14      319.43     10.05 o 
  -2  13   5      182.16      167.91      9.82 o 
  -1  13   5       54.16       60.23      6.15 o 
   0  13   5       65.34       68.43      5.96 o 
   1  13   5      169.23      151.18     10.62 o 
   2  13   5        0.83        6.92      2.81 o 
   3  13   5      113.41      129.22     11.15 o 
   4  13   5       12.80       15.50      3.31 o 
   5  13   5        1.61        4.04      2.94 o 
   6  13   5        2.00        9.11      3.53 o 
  -7  14   5       71.01       57.61     11.33 o 
  -6  14   5      209.43      209.15     12.92 o 
  -5  14   5       78.52       82.17      7.31 o 
  -4  14   5      373.39      370.66     11.23 o 
  -3  14   5        2.67        5.50      2.40 o 
  -2  14   5       34.40       36.86      4.31 o 
  -1  14   5        2.15        6.20      2.59 o 
   0  14   5       55.72       51.66      6.43 o 
   1  14   5      191.42      189.57     11.80 o 
   2  14   5       49.91       56.87      7.01 o 
   3  14   5        0.33        4.73      3.54 o 
   4  14   5      144.49      139.70     12.64 o 
   5  14   5       12.19       13.87      3.74 o 
   6  14   5        0.46        6.84      3.27 o 
  -7  15   5        3.56       15.57      3.85 o 
  -6  15   5        9.74       11.69      4.12 o 
  -5  15   5       11.05       21.79      6.09 o 
  -4  15   5      145.28      150.75      8.38 o 
  -3  15   5        3.96        3.90      2.49 o 
  -2  15   5      169.13      193.72     12.11 o 
  -1  15   5        7.12       14.08      2.73 o 
   0  15   5        7.63       12.71      3.43 o 
   1  15   5       10.60       12.34      3.29 o 
   2  15   5       38.22       34.05      6.57 o 
   3  15   5        8.56       13.03      3.27 o 
   4  15   5       12.70       13.76      4.39 o 
   5  15   5       64.60       53.57      7.09 o 
  -7  16   5        0.01        5.46      4.06 o 
  -6  16   5       32.12       26.35     10.01 o 
  -5  16   5       83.29       89.38      7.74 o 
  -4  16   5       45.29       56.38      6.02 o 
  -3  16   5       13.18        6.78      2.46 o 
  -2  16   5        5.69        6.20      2.76 o 
  -1  16   5        8.75       15.74      3.04 o 
   0  16   5       63.41       61.13      7.27 o 
   1  16   5       62.18       62.11      7.27 o 
   2  16   5        9.18       12.17      3.50 o 
   3  16   5      285.20      289.91     13.02 o 
   4  16   5       48.87       44.57     10.30 o 
   5  16   5       22.37       21.00      4.52 o 
  -7  17   5        3.73       21.62      5.39 o 
  -6  17   5       24.17       37.34      6.51 o 
  -5  17   5       36.38       43.88      5.39 o 
  -4  17   5      256.32      250.35     10.79 o 
  -3  17   5      423.49      414.87     13.60 o 
  -2  17   5       20.72       19.09      4.04 o 
  -1  17   5       25.53       32.66      4.22 o 
   0  17   5       13.03       14.94      4.51 o 
   1  17   5      118.69      119.72     10.13 o 
   2  17   5        3.92        6.52      2.94 o 
   3  17   5       87.50       88.72      8.87 o 
   4  17   5       12.90       15.22      4.87 o 
   5  17   5      111.59      102.50     13.48 o 
  -6  18   5       86.17       96.80      9.34 o 
  -5  18   5       47.83       59.50      7.48 o 
  -4  18   5       73.96       84.30      8.11 o 
  -3  18   5        4.30        9.43      2.91 o 
  -2  18   5       65.34       71.80      7.04 o 
  -1  18   5        0.04        3.65      2.80 o 
   0  18   5      120.21      128.88     12.96 o 
   1  18   5      155.77      157.00     11.57 o 
   2  18   5      353.46      379.59     15.11 o 
   3  18   5       14.10       21.23      3.96 o 
   4  18   5      171.41      151.12     22.66 o 
   5  18   5       15.26       23.48      4.85 o 
  -6  19   5        3.99       13.90      3.98 o 
  -5  19   5       35.44       39.59      5.92 o 
  -4  19   5        8.57       18.80      5.00 o 
  -3  19   5       63.99       79.21      6.65 o 
  -2  19   5       82.99       85.22      7.88 o 
  -1  19   5      167.99      165.07     10.47 o 
   0  19   5       11.30       14.08      4.80 o 
   1  19   5       90.14      101.44     15.63 o 
   2  19   5       68.50       67.26      7.70 o 
   3  19   5       22.85       30.26      5.46 o 
   4  19   5       13.56       10.63      5.33 o 
   5  19   5        2.36       14.99      4.51 o 
  -6  20   5        8.59       11.28      4.20 o 
  -5  20   5       38.58       44.07      6.18 o 
  -4  20   5       42.80       45.82      5.38 o 
  -3  20   5       53.67       52.41      4.95 o 
  -2  20   5      140.36      132.27      8.50 o 
  -1  20   5       65.96       63.10      6.83 o 
   0  20   5      146.98      147.18     11.37 o 
   1  20   5       26.20       18.02      6.93 o 
   2  20   5      137.54      139.80     11.93 o 
   3  20   5       46.16       44.45      7.07 o 
   4  20   5        7.52       12.30      4.91 o 
  -5  21   5        0.03        3.50      3.84 o 
  -4  21   5        0.85       10.76      3.78 o 
  -3  21   5        2.72        5.20      2.87 o 
  -2  21   5       39.39       34.29      5.38 o 
  -1  21   5       47.36       55.59      6.54 o 
   0  21   5       71.77       66.43      7.97 o 
   1  21   5       46.69       48.72      6.79 o 
   2  21   5       37.89       45.02      7.21 o 
   3  21   5      191.55      185.92     15.49 o 
   4  21   5       56.15       57.23     12.90 o 
  -5  22   5        1.12        3.18      3.57 o 
  -4  22   5        2.06       13.57      3.52 o 
  -3  22   5       18.13       26.86      3.97 o 
  -2  22   5        7.07        8.29      3.22 o 
  -1  22   5       41.17       44.22      5.65 o 
   0  22   5        8.42       22.16      4.59 o 
   1  22   5        7.32        8.68      3.47 o 
   2  22   5        6.31        7.36      3.42 o 
   3  22   5       30.46       16.24      7.57 o 
   4  22   5        5.01        6.50      3.84 o 
  -5  23   5       16.52       29.06      5.66 o 
  -4  23   5       27.42       41.98      6.31 o 
  -3  23   5        4.57        7.50      3.55 o 
  -2  23   5        4.34       13.33      4.84 o 
  -1  23   5      157.91      143.92     10.56 o 
   0  23   5       61.25       78.53      8.32 o 
   1  23   5       28.36       24.85      5.53 o 
   2  23   5       76.33       75.97      8.50 o 
   3  23   5       32.74       21.52      7.30 o 
  -4  24   5        8.31        7.24      6.79 o 
  -3  24   5       70.35       73.76      6.98 o 
  -2  24   5        0.46        8.05      3.22 o 
  -1  24   5       61.25       64.99      7.18 o 
   0  24   5       80.12       91.73      9.34 o 
   1  24   5        6.27        8.87      3.73 o 
   2  24   5        7.45       13.94      3.89 o 
   3  24   5        8.19        7.94      3.80 o 
  -4  25   5       18.37       25.52      7.39 o 
  -3  25   5      100.57      122.56     13.38 o 
  -2  25   5       54.96       63.99      8.33 o 
  -1  25   5       34.47       35.79      5.24 o 
   0  25   5       22.92       33.72      5.19 o 
   1  25   5       37.79       39.54      6.37 o 
   2  25   5       32.97       27.70      9.51 o 
  -3  26   5       29.69       45.54      7.80 o 
  -2  26   5       33.21       40.77      5.49 o 
  -1  26   5      140.38      161.68     13.72 o 
   0  26   5        0.94       14.62      3.87 o 
   1  26   5       39.00       51.31     11.15 o 
  -2  27   5        8.48       20.04      4.38 o 
  -1  27   5       11.49       22.02      4.28 o 
   0  27   5       32.43       43.88      5.83 o 
  -8   0   6       30.48       37.97      7.75 o 
  -7   0   6       92.11       77.43     20.99 o 
  -6   0   6      720.98      678.28     28.64 o 
  -5   0   6      112.27       89.61     11.03 o 
  -4   0   6       99.54      116.15     10.57 o 
  -3   0   6       13.03       12.69      3.89 o 
  -2   0   6       82.38      100.06      9.38 o 
  -1   0   6      209.17      222.21     11.55 o 
   0   0   6      937.49      823.84     23.70 o 
   1   0   6      935.39      803.36     23.63 o 
   2   0   6      191.57      184.65     12.88 o 
   3   0   6       23.06       32.04      5.39 o 
   4   0   6       13.06       14.98      5.14 o 
   5   0   6       14.27       35.63      6.65 o 
   6   0   6        1.68       10.68      7.55 o 
  -8   1   6       24.30       34.19      4.93 o 
  -7   1   6        1.02        8.94      3.54 o 
  -6   1   6       27.04       32.13      6.48 o 
  -5   1   6      201.91      177.48      9.17 o 
  -4   1   6       12.83       19.94      3.13 o 
  -3   1   6      616.52      507.41     13.04 o 
  -2   1   6       64.67       80.87      6.05 o 
  -1   1   6      203.57      187.64      8.77 o 
   0   1   6      279.51      268.60      9.03 o 
   1   1   6      493.02      431.04     11.77 o 
   2   1   6       54.89       54.08      4.91 o 
   3   1   6      170.58      160.97      9.35 o 
   4   1   6      181.08      179.03     10.24 o 
   5   1   6       16.87       20.95      4.25 o 
   6   1   6       14.49       21.55      4.26 o 
  -8   2   6        0.16       14.01      3.85 o 
  -7   2   6        3.04        5.90      3.14 o 
  -6   2   6       62.81       68.76      7.38 o 
  -5   2   6       40.00       48.28      4.78 o 
  -4   2   6      150.41      150.39      8.31 o 
  -3   2   6      236.69      233.60      8.90 o 
  -2   2   6       47.69       45.08      4.46 o 
  -1   2   6       20.07       20.09      3.23 o 
   0   2   6        1.65        3.47      2.03 o 
   1   2   6     1024.98      926.42     18.17 o 
   2   2   6      250.35      235.76      8.77 o 
   3   2   6        2.12        7.94      2.57 o 
   4   2   6        2.27        9.50      2.65 o 
   5   2   6       16.00       29.96      4.44 o 
   6   2   6        0.06       12.90      3.88 o 
  -8   3   6        1.04       12.32      3.66 o 
  -7   3   6       52.52       54.96      6.28 o 
  -6   3   6       98.55      100.44      8.01 o 
  -5   3   6        2.64        5.75      2.35 o 
  -4   3   6       27.79       31.20      3.76 o 
  -3   3   6      120.90      116.01      7.19 o 
  -2   3   6      263.78      214.34      8.79 o 
  -1   3   6       64.41       69.91      5.72 o 
   0   3   6       71.04       70.07      5.61 o 
   1   3   6      428.40      408.34     11.44 o 
   2   3   6        0.33        2.92      2.17 o 
   3   3   6       97.33      100.30      7.69 o 
   4   3   6        0.02        3.49      2.51 o 
   5   3   6       59.92       62.02      8.63 o 
   6   3   6        0.15       12.12      4.99 o 
  -8   4   6       18.95       21.44      4.34 o 
  -7   4   6        5.84       10.13      3.68 o 
  -6   4   6       17.87       24.31      3.76 o 
  -5   4   6       99.46       99.08      6.94 o 
  -4   4   6       10.06       10.59      2.64 o 
  -3   4   6       30.11       28.05      3.52 o 
  -2   4   6        3.45        5.31      2.05 o 
  -1   4   6        7.04       10.50      2.39 o 
   0   4   6       94.84       91.91      6.76 o 
   1   4   6      211.35      201.82      8.79 o 
   2   4   6        0.21        4.86      2.22 o 
   3   4   6        6.50       11.67      2.57 o 
   4   4   6       10.81       21.31      3.78 o 
   5   4   6       21.52       24.61      4.83 o 
   6   4   6        0.31       11.94      5.24 o 
  -8   5   6       10.26       14.17      4.08 o 
  -7   5   6        8.37       15.13      3.88 o 
  -6   5   6       10.46       12.36      3.54 o 
  -5   5   6      175.62      163.83      8.81 o 
  -4   5   6        7.80        8.62      2.48 o 
  -3   5   6      113.12      107.37      7.05 o 
  -2   5   6      166.14      168.89      9.66 o 
  -1   5   6      112.84      118.36      7.05 o 
   0   5   6        1.65        2.40      1.97 o 
   1   5   6       14.68       15.81      3.33 o 
   2   5   6        0.47        3.06      2.56 o 
   3   5   6       25.72       33.45      4.60 o 
   4   5   6       43.23       48.78      5.57 o 
   5   5   6        1.79        5.29      3.63 o 
   6   5   6       34.81       25.75     11.54 o 
  -7   6   6        9.31       16.61      4.24 o 
  -6   6   6       44.94       58.91      6.05 o 
  -5   6   6      123.18      114.35      7.53 o 
  -4   6   6       16.05       23.48      3.25 o 
  -3   6   6      422.49      387.50     11.24 o 
  -2   6   6      185.61      181.17      8.48 o 
  -1   6   6      219.55      229.25     10.13 o 
   0   6   6      428.79      375.89     12.17 o 
   1   6   6        9.39       21.68      3.70 o 
   2   6   6       22.67       21.27      5.09 o 
   3   6   6        1.72        6.25      2.95 o 
   4   6   6        3.43       12.90      3.19 o 
   5   6   6        1.50        5.18      3.78 o 
   6   6   6        0.30        0.19      7.14 o 
  -7   7   6       40.02       51.72      6.27 o 
  -6   7   6        8.12       22.31      3.65 o 
  -5   7   6      163.00      187.66      8.58 o 
  -4   7   6      105.25       95.12      6.77 o 
  -3   7   6      102.24      120.01      7.41 o 
  -2   7   6      369.79      352.64     13.05 o 
  -1   7   6      109.27      119.09      8.20 o 
   0   7   6      243.31      234.84     10.70 o 
   1   7   6       73.49       72.91      6.61 o 
   2   7   6       46.13       46.94      6.05 o 
   3   7   6       38.27       40.30      5.04 o 
   4   7   6       54.33       67.33      6.59 o 
   5   7   6        1.81        5.89      4.04 o 
  -7   8   6       11.35       13.54      3.49 o 
  -6   8   6        7.15        7.77      3.10 o 
  -5   8   6        0.74        3.94      2.48 o 
  -4   8   6        2.50        2.55      2.25 o 
  -3   8   6       25.02       30.21      4.52 o 
  -2   8   6       45.38       40.76      5.12 o 
  -1   8   6       10.85       17.32      3.54 o 
   0   8   6      134.36      140.09      8.96 o 
   1   8   6       55.44       63.82      8.11 o 
   2   8   6       32.10       37.46      5.19 o 
   3   8   6        0.81        1.20      2.65 o 
   4   8   6       36.37       45.05      5.31 o 
   5   8   6       22.37       26.98      6.60 o 
  -7   9   6       28.73       23.10      6.82 o 
  -6   9   6       22.51       25.45      4.68 o 
  -5   9   6        9.08        9.94      3.46 o 
  -4   9   6      276.43      253.58     11.09 o 
  -3   9   6        0.32        2.02      2.51 o 
  -2   9   6       54.18       53.13      5.67 o 
  -1   9   6       10.20       12.60      3.00 o 
   0   9   6      284.83      259.16     10.55 o 
   1   9   6       56.22       72.46      7.91 o 
   2   9   6       47.86       46.69      6.75 o 
   3   9   6        3.81       11.81      3.41 o 
   4   9   6        4.93        4.76      3.52 o 
   5   9   6        2.33        4.30      3.70 o 
  -7  10   6        9.42       15.72      5.98 o 
  -6  10   6        4.92       10.93      4.18 o 
  -5  10   6        9.77       11.53      3.53 o 
  -4  10   6       15.45       14.00      3.17 o 
  -3  10   6       33.43       34.71      4.54 o 
  -2  10   6       40.79       29.51      4.22 o 
  -1  10   6        0.39        2.00      2.78 o 
   0  10   6       68.15       70.81      6.49 o 
   1  10   6        0.08        4.21      2.84 o 
   2  10   6       69.29       61.40      9.87 o 
   3  10   6       36.96       43.63      5.54 o 
   4  10   6        2.73        0.13      5.51 o 
   5  10   6       17.62       30.58      6.30 o 
  -7  11   6        0.14        5.67      3.82 o 
  -6  11   6       28.64       34.94      5.51 o 
  -5  11   6        7.90       15.27      5.69 o 
  -4  11   6      142.55      141.26      9.24 o 
  -3  11   6        2.36        8.33      2.85 o 
  -2  11   6       38.66       50.05      7.81 o 
  -1  11   6      113.90      118.84      8.39 o 
   0  11   6      257.02      222.01     10.47 o 
   1  11   6        4.41        6.17      4.08 o 
   2  11   6       89.85       91.54      8.72 o 
   3  11   6       41.56       41.27      5.65 o 
   4  11   6        3.55        9.22      3.75 o 
   5  11   6       56.70       46.19      6.89 o 
  -7  12   6       21.07       11.11      4.81 o 
  -6  12   6        0.00        2.42      3.18 o 
  -5  12   6       11.11       11.44      4.00 o 
  -4  12   6       12.58       12.61      2.98 o 
  -3  12   6        0.22        3.08      2.56 o 
  -2  12   6        0.39        6.98      2.75 o 
  -1  12   6       29.97       36.89      4.90 o 
   0  12   6       62.16       89.80      8.90 o 
   1  12   6       14.99       13.30      4.78 o 
   2  12   6       36.38       29.96      9.30 o 
   3  12   6       17.03       22.88      4.56 o 
   4  12   6        6.68       15.87      4.48 o 
   5  12   6       14.22       13.50      6.44 o 
  -7  13   6       20.90       22.61      5.62 o 
  -6  13   6       63.57       70.37      7.97 o 
  -5  13   6       47.04       77.78      8.03 o 
  -4  13   6       12.02       15.71      3.76 o 
  -3  13   6        3.42        5.00      2.72 o 
  -2  13   6      259.34      281.33     11.41 o 
  -1  13   6      111.93      132.78      9.12 o 
   0  13   6       54.55       57.28      6.95 o 
   1  13   6        0.79        1.68      2.54 o 
   2  13   6       11.92       13.47      3.76 o 
   3  13   6        3.33        4.62      3.12 o 
   4  13   6        1.36        0.00      5.69 o 
   5  13   6        0.00       10.87      4.29 o 
  -6  14   6        1.53       12.24      3.95 o 
  -5  14   6        1.74        8.64      3.61 o 
  -4  14   6        3.44        8.42      3.54 o 
  -3  14   6       22.36       37.76      4.71 o 
  -2  14   6       66.21       60.53      6.16 o 
  -1  14   6       58.75       76.34      7.51 o 
   0  14   6       69.16       79.14      8.38 o 
   1  14   6      138.07      139.02     11.22 o 
   2  14   6      213.60      206.14     21.26 o 
   3  14   6       68.61       71.22      8.81 o 
   4  14   6       22.08       29.23      5.80 o 
   5  14   6       28.96       26.16      5.20 o 
  -6  15   6        0.80        7.99      3.35 o 
  -5  15   6       21.89       25.16      6.79 o 
  -4  15   6        6.23       12.92      3.58 o 
  -3  15   6       41.56       54.52      5.91 o 
  -2  15   6       12.26       19.87      3.74 o 
  -1  15   6        0.92        5.97      2.93 o 
   0  15   6       30.98       23.22      4.79 o 
   1  15   6       29.23       25.98      5.27 o 
   2  15   6        7.66       11.11      4.17 o 
   3  15   6        1.02        2.37      3.92 o 
   4  15   6       63.06       54.13     13.69 o 
  -6  16   6       50.01       62.68      7.75 o 
  -5  16   6       78.59       71.55      7.94 o 
  -4  16   6        8.45        8.62      3.30 o 
  -3  16   6      167.78      151.82     10.90 o 
  -2  16   6        0.96        4.74      2.84 o 
  -1  16   6      231.98      225.96     12.02 o 
   0  16   6        1.63        5.27      2.78 o 
   1  16   6        2.80        8.36      3.16 o 
   2  16   6       53.77       53.58      8.89 o 
   3  16   6        2.80        2.83      3.39 o 
   4  16   6       34.41       28.05      6.28 o 
  -6  17   6       31.22       31.83      5.18 o 
  -5  17   6       36.07       37.72      5.51 o 
  -4  17   6      296.12      264.30     15.55 o 
  -3  17   6       43.04       51.22      5.66 o 
  -2  17   6       46.69       44.61      5.82 o 
  -1  17   6      230.81      195.19     11.39 o 
   0  17   6        3.27       11.49      3.07 o 
   1  17   6      167.93      159.17     16.72 o 
   2  17   6        0.83        8.09      3.56 o 
   3  17   6        1.79        7.91      3.83 o 
   4  17   6       26.90       22.44      6.73 o 
  -5  18   6       14.45       30.71      5.14 o 
  -4  18   6       45.75       39.81      6.93 o 
  -3  18   6        0.39        8.98      3.46 o 
  -2  18   6       73.36       85.49      8.70 o 
  -1  18   6        0.07        4.37      3.19 o 
   0  18   6       19.23       24.74      5.41 o 
   1  18   6        2.11        4.26      3.15 o 
   2  18   6       14.96       12.05      4.52 o 
   3  18   6       10.40       10.19      4.41 o 
   4  18   6        0.38        0.18      4.24 o 
  -5  19   6        8.46       24.42      4.81 o 
  -4  19   6       77.40      104.77     11.05 o 
  -3  19   6       46.95       43.72      5.28 o 
  -2  19   6       11.27       17.50      4.29 o 
  -1  19   6        3.87        5.72      3.23 o 
   0  19   6       34.89       43.41      6.30 o 
   1  19   6        7.30        8.09      3.39 o 
   2  19   6        1.69        0.00      3.42 o 
   3  19   6       31.76       17.27      4.66 o 
  -5  20   6       64.06       65.79      9.94 o 
  -4  20   6       39.57       50.19     10.25 o 
  -3  20   6       14.64       18.91      5.24 o 
  -2  20   6      258.27      241.40     25.54 o 
  -1  20   6      172.30      170.64     12.72 o 
   0  20   6       17.16       12.61      3.27 o 
   1  20   6       26.92       25.02      5.05 o 
   2  20   6        7.03        1.39      3.93 o 
   3  20   6        0.27        0.04      3.72 o 
  -4  21   6        0.06        1.28      7.43 o 
  -3  21   6       16.72       22.67      4.42 o 
  -2  21   6      105.22      105.76      9.83 o 
  -1  21   6      158.78      142.31     11.37 o 
   0  21   6        0.17        7.95      3.18 o 
   1  21   6       19.75       11.05      3.43 o 
   2  21   6       10.78       10.15      3.67 o 
  -4  22   6       46.19       57.42      7.76 o 
  -3  22   6       98.45      107.94     14.36 o 
  -2  22   6        0.01        2.49      3.38 o 
  -1  22   6        3.43       11.70      3.63 o 
   0  22   6       19.43       17.42      4.30 o 
   1  22   6       62.46       69.89      7.95 o 
   2  22   6       55.37       66.46      7.68 o 
  -3  23   6        6.30        4.01      3.67 o 
  -2  23   6       32.81       46.31      7.57 o 
  -1  23   6        4.51       12.67      4.02 o 
   0  23   6        0.01        4.80      4.47 o 
   1  23   6       33.27       39.28      6.12 o 
  -2  24   6        5.47       12.18      3.64 o 
  -1  24   6      164.01      172.80     13.68 o 
   0  24   6       78.76       78.00      7.89 o 
  -7   1   7      126.09      100.24      9.18 o 
  -6   1   7       24.12       36.30      5.23 o 
  -5   1   7      104.94      111.96      7.86 o 
  -4   1   7        5.57        4.55      2.50 o 
  -3   1   7      175.05      179.38     12.15 o 
  -2   1   7       86.63       96.60      6.96 o 
  -1   1   7        7.59       16.44      3.26 o 
   0   1   7       42.75       34.28      4.22 o 
   1   1   7       32.89       37.73      4.53 o 
   2   1   7       43.68       38.10      4.32 o 
   3   1   7       20.60       30.41      4.26 o 
   4   1   7        0.67        0.26      6.57 o 
   5   1   7        0.29        1.68      7.14 o 
  -7   2   7        7.66       13.18      3.97 o 
  -6   2   7      142.74      117.94      9.94 o 
  -5   2   7      296.75      272.86     11.15 o 
  -4   2   7       32.19       33.02      3.89 o 
  -3   2   7       80.66       70.09      6.05 o 
  -2   2   7       13.08       10.83      2.97 o 
  -1   2   7       26.62       34.18      4.08 o 
   0   2   7       69.73       64.08      5.73 o 
   1   2   7       45.90       50.77      5.25 o 
   2   2   7       27.08       27.78      4.31 o 
   3   2   7       17.20       27.34      5.76 o 
   4   2   7       38.87       30.15      5.84 o 
   5   2   7        0.17       10.49      8.81 o 
  -7   3   7       59.31       82.07      8.31 o 
  -6   3   7       45.52       62.07      6.51 o 
  -5   3   7        0.27       10.99      5.66 o 
  -4   3   7       72.77       70.61      6.06 o 
  -3   3   7       72.73       68.64      6.37 o 
  -2   3   7        0.58        3.77      3.47 o 
  -1   3   7        0.95        5.66      2.29 o 
   0   3   7      151.41      129.39      9.25 o 
   1   3   7        0.05        4.43      2.82 o 
   2   3   7      227.89      236.29     11.49 o 
   3   3   7        3.81        5.69      3.73 o 
   4   3   7       39.98       55.10      8.30 o 
  -7   4   7        0.36       10.50      3.82 o 
  -6   4   7        0.08        1.35      2.69 o 
  -5   4   7        2.56       11.24      2.84 o 
  -4   4   7       43.96       53.36      5.23 o 
  -3   4   7        6.54        7.41      2.88 o 
  -2   4   7       46.13       50.62      5.94 o 
  -1   4   7      174.63      179.72     10.54 o 
   0   4   7      153.84      150.43      9.98 o 
   1   4   7       83.11       80.15      7.26 o 
   2   4   7       18.11       25.47      4.63 o 
   3   4   7        0.07        5.32      3.75 o 
   4   4   7       20.52       20.01      5.03 o 
  -7   5   7        0.61        7.27      3.46 o 
  -6   5   7        2.75       12.66      3.43 o 
  -5   5   7        8.47       13.75      3.36 o 
  -4   5   7        5.85        5.77      2.27 o 
  -3   5   7        0.93        0.03      2.33 o 
  -2   5   7        6.66       12.75      4.68 o 
  -1   5   7       47.06       58.88      6.18 o 
   0   5   7        3.79        7.80      3.16 o 
   1   5   7       58.56       81.18      7.33 o 
   2   5   7       64.27       78.77      8.28 o 
   3   5   7        5.83       10.54      4.22 o 
   4   5   7       24.62       27.66      5.20 o 
  -6   6   7        1.86       11.72      3.81 o 
  -5   6   7       63.13       78.20      7.00 o 
  -4   6   7       42.91       41.45      4.98 o 
  -3   6   7        8.91       21.21      3.78 o 
  -2   6   7      250.25      250.82     13.29 o 
  -1   6   7       15.12       15.12      3.56 o 
   0   6   7      108.58      118.43     10.37 o 
   1   6   7        0.61        6.94      3.30 o 
   2   6   7       49.88       80.49      8.69 o 
   3   6   7        3.39        9.75      3.79 o 
   4   6   7        7.67       10.68      4.05 o 
  -6   7   7        0.97        3.08      3.24 o 
  -5   7   7        0.10        7.25      4.23 o 
  -4   7   7        1.13        3.52      2.63 o 
  -3   7   7       12.27       13.21      3.15 o 
  -2   7   7        1.82        5.33      2.80 o 
  -1   7   7       30.89       33.77      4.56 o 
   0   7   7        3.40        7.37      3.85 o 
   1   7   7        0.08       10.46      4.18 o 
   2   7   7        0.90       10.90      3.79 o 
   3   7   7       62.51       62.32      7.14 o 
   4   7   7       10.91       19.31      5.59 o 
  -6   8   7       33.02       30.68      5.13 o 
  -5   8   7        6.99       17.42      4.47 o 
  -4   8   7        4.08        8.80      3.23 o 
  -3   8   7       13.10       20.81      3.78 o 
  -2   8   7       75.04       67.69      6.69 o 
  -1   8   7       29.27       46.78      5.62 o 
   0   8   7       25.32       26.60      4.58 o 
   1   8   7        0.44        1.81      3.22 o 
   2   8   7        1.43        6.56      3.36 o 
   3   8   7        0.16        8.00      4.51 o 
   4   8   7       13.29       12.96      5.41 o 
  -6   9   7        5.16       21.65      9.64 o 
  -5   9   7        0.87        6.58      3.34 o 
  -4   9   7        0.97       10.53      3.06 o 
  -3   9   7        0.86        4.11      2.60 o 
  -2   9   7        2.02        7.49      2.93 o 
  -1   9   7       31.64       45.46      5.48 o 
   0   9   7       12.47       16.66      3.78 o 
   1   9   7       84.72       95.72      9.37 o 
   2   9   7       73.24       76.59      8.41 o 
   3   9   7        0.08        1.87      4.00 o 
   4   9   7        6.01       19.60      5.87 o 
  -6  10   7      199.65      196.83     13.34 o 
  -5  10   7      205.37      208.49     13.59 o 
  -4  10   7       40.04       43.12      5.31 o 
  -3  10   7        7.20        8.89      3.13 o 
  -2  10   7        9.00       13.29      3.48 o 
  -1  10   7        0.00       11.22      3.36 o 
   0  10   7       35.95       39.83      5.92 o 
   1  10   7       53.33       60.06      7.40 o 
   2  10   7        6.11       11.08      3.98 o 
   3  10   7        7.32       19.84      4.73 o 
   4  10   7        3.85       11.85      5.54 o 
  -6  11   7       49.43       54.11      6.81 o 
  -5  11   7       11.74       17.62      4.30 o 
  -4  11   7       51.93       57.58      9.03 o 
  -3  11   7        0.57        6.63      3.07 o 
  -2  11   7        1.15        2.77      2.67 o 
  -1  11   7        5.60        4.93      2.97 o 
   0  11   7       22.42       28.03      5.17 o 
   1  11   7        0.01        4.54      3.26 o 
   2  11   7        7.32       16.20      4.02 o 
   3  11   7        0.34        6.04      3.56 o 
   4  11   7        1.26        4.38      5.32 o 
  -6  12   7      151.87      130.92     10.66 o 
  -5  12   7       44.54       57.80      9.39 o 
  -4  12   7       45.65       53.64      6.35 o 
  -3  12   7       71.47       86.84      7.60 o 
  -2  12   7       19.87       14.91      3.45 o 
  -1  12   7       11.23       16.30      3.73 o 
   0  12   7       22.07       35.14      5.88 o 
   1  12   7        9.43       15.99      4.24 o 
   2  12   7        5.18       16.21      4.20 o 
   3  12   7       72.39       63.23      7.77 o 
  -5  13   7       25.18       32.70      5.27 o 
  -4  13   7      113.72      112.49      9.81 o 
  -3  13   7       10.08        7.19      3.13 o 
  -2  13   7       67.45       74.23      7.05 o 
  -1  13   7       40.28       51.37      6.87 o 
   0  13   7        3.30        4.80      3.51 o 
   1  13   7        3.08        8.85      3.50 o 
   2  13   7        5.13        9.69      5.45 o 
   3  13   7        0.18        8.56      4.79 o 
  -5  14   7       43.49       48.14      6.75 o 
  -4  14   7      282.34      241.16     13.25 o 
  -3  14   7       64.15       54.08      5.84 o 
  -2  14   7       36.71       37.21      5.19 o 
  -1  14   7        5.46        5.56      3.56 o 
   0  14   7        5.85        6.77      3.96 o 
   1  14   7       44.02       56.36      6.99 o 
   2  14   7        2.49        1.83      3.36 o 
   3  14   7        0.30        5.29      3.82 o 
  -5  15   7       10.24       18.64      7.88 o 
  -4  15   7       50.43       65.88      7.36 o 
  -3  15   7        1.61        7.30      3.65 o 
  -2  15   7       63.19       62.62      6.64 o 
  -1  15   7       14.93       10.57      5.45 o 
   0  15   7        4.36        2.57      3.98 o 
   1  15   7       11.78       20.56      5.12 o 
   2  15   7        0.04        4.28      3.83 o 
   3  15   7        0.60       10.95      4.46 o 
  -5  16   7       22.59       31.91      5.49 o 
  -4  16   7       22.08       22.98      4.04 o 
  -3  16   7        5.95        2.45      2.96 o 
  -2  16   7        0.31        2.90      3.31 o 
  -1  16   7        0.02        6.62      3.46 o 
   0  16   7       47.60       42.95      6.84 o 
   1  16   7       41.56       40.66      6.37 o 
   2  16   7        0.62        5.39      3.69 o 
  -4  17   7       10.16       19.92      4.61 o 
  -3  17   7       13.94       12.52      3.63 o 
  -2  17   7        1.78        2.17      3.63 o 
  -1  17   7        9.24       11.98      5.27 o 
   0  17   7        4.17        4.56      3.82 o 
   1  17   7        1.34        6.01      5.23 o 
   2  17   7        0.96        6.73      4.18 o 
  -4  18   7        1.10        4.04      3.58 o 
  -3  18   7       17.95       37.78      4.79 o 
  -2  18   7        4.97        1.19      3.34 o 
  -1  18   7       20.58       24.95      5.30 o 
   0  18   7       29.03       30.47      5.61 o 
   1  18   7        0.46        5.48      3.91 o 
   2  18   7      119.53      108.42     10.84 o 
  -3  19   7      114.24       86.73      9.04 o 
  -2  19   7        4.60        3.10      3.83 o 
  -1  19   7      274.49      223.05     25.27 o 
   0  19   7       80.59       63.79      7.87 o 
   1  19   7       20.78       29.20      6.90 o 
  -3  20   7       44.69       52.03      8.54 o 
  -2  20   7        7.58       10.68      3.61 o 
  -1  20   7       37.62       29.45      5.84 o 
   0  20   7       14.73       26.48      5.50 o 
  -1  21   7       12.37       16.69      4.48 o 
  -5   0   8      191.38      200.19     22.95 o 
  -4   0   8        2.88        7.59      4.72 o 
  -3   0   8       13.64       12.73      4.23 o 
  -2   0   8       13.10       25.01      6.19 o 
  -1   0   8        0.01        7.04      3.83 o 
   0   0   8       52.03       66.41     14.48 o 
   1   0   8       31.80       33.27      7.53 o 
   2   0   8       86.42       74.33     11.83 o 
   3   0   8      104.26       91.50     18.05 o 
  -5   1   8       18.35       21.25      3.61 o 
  -4   1   8        6.72       24.13     10.98 o 
  -3   1   8       62.22       60.38      6.85 o 
  -2   1   8        9.50       12.88      3.29 o 
  -1   1   8       45.50       54.46      6.09 o 
   0   1   8       12.88       19.64      3.99 o 
   1   1   8       15.65       17.29      4.08 o 
   2   1   8       31.03       35.58      5.87 o 
   3   1   8        6.58        9.39      6.21 o 
  -5   2   8        1.98        9.36      2.80 o 
  -4   2   8        7.66       15.46      3.17 o 
  -3   2   8        3.10       13.35      3.04 o 
  -2   2   8       18.86       19.69      3.97 o 
  -1   2   8       14.52       20.12      3.77 o 
   0   2   8       11.35        7.03      3.48 o 
   1   2   8      142.64      118.89      9.27 o 
   2   2   8       63.54       60.73      7.23 o 
   3   2   8        4.58        8.30      4.35 o 
  -5   3   8       11.20       13.79      3.47 o 
  -4   3   8        0.38        8.84      3.24 o 
  -3   3   8        7.69       18.25      3.73 o 
  -2   3   8       49.27       53.16      5.96 o 
  -1   3   8       15.69       25.64      6.51 o 
   0   3   8        4.85        8.89      3.54 o 
   1   3   8      264.93      226.70     12.76 o 
   2   3   8       15.33       17.24      4.85 o 
   3   3   8       46.36       54.40      6.94 o 
  -5   4   8        7.25       15.77      3.68 o 
  -4   4   8       10.90       13.15      3.45 o 
  -3   4   8       10.60       13.33      3.60 o 
  -2   4   8        0.11        9.18      3.10 o 
  -1   4   8        4.95        9.49      3.29 o 
   0   4   8        6.89        8.81      3.65 o 
   1   4   8      199.03      169.89     10.98 o 
   2   4   8       37.18       39.48      5.97 o 
   3   4   8       23.20       27.33      5.31 o 
  -5   5   8       23.07       27.18      4.27 o 
  -4   5   8        7.05       10.96      3.98 o 
  -3   5   8        3.96        7.56      3.04 o 
  -2   5   8        5.12       10.07      3.20 o 
  -1   5   8       34.23       36.23      4.92 o 
   0   5   8       41.53       41.21      5.54 o 
   1   5   8       51.68       53.46      7.66 o 
   2   5   8        1.81        5.58      4.18 o 
   3   5   8       12.57       26.21      5.63 o 
  -5   6   8       50.99       58.56      6.21 o 
  -4   6   8       30.07       37.62      5.07 o 
  -3   6   8        0.03        3.08      3.11 o 
  -2   6   8       39.31       55.93      6.27 o 
  -1   6   8        2.88        8.15      3.22 o 
   0   6   8       25.16       27.96      4.60 o 
   1   6   8        2.40        8.96      4.11 o 
   2   6   8        8.09       13.34      4.01 o 
   3   6   8        0.66       13.71      4.41 o 
  -5   7   8        3.20       14.86      3.96 o 
  -4   7   8       14.92       31.34      4.60 o 
  -3   7   8        0.76       10.60      3.39 o 
  -2   7   8       35.73       38.18      5.27 o 
  -1   7   8        0.80        1.76      2.97 o 
   0   7   8        1.22        4.99      2.96 o 
   1   7   8        5.38        9.88      3.96 o 
   2   7   8       42.12       46.16      7.39 o 
  -5   8   8       31.00       26.68      4.99 o 
  -4   8   8       20.70       21.06      3.76 o 
  -3   8   8       77.12       64.19      6.66 o 
  -2   8   8        3.17        5.72      3.21 o 
  -1   8   8       70.88       54.54      6.28 o 
   0   8   8       42.48       31.50      6.18 o 
   1   8   8       16.50       29.58      5.11 o 
   2   8   8       51.45       58.40      7.52 o 
  -5   9   8       64.96       67.92      8.19 o 
  -4   9   8       30.02       32.70      4.63 o 
  -3   9   8      127.62      131.00      9.89 o 
  -2   9   8        6.63        8.80      3.39 o 
  -1   9   8       10.01       10.48      3.54 o 
   0   9   8        1.88        9.29      3.30 o 
   1   9   8        1.96        6.14      4.97 o 
   2   9   8        9.06       16.33      5.15 o 
  -4  10   8       21.31       19.46      4.69 o 
  -3  10   8        0.50        5.14      3.09 o 
  -2  10   8       10.31       17.75      4.14 o 
  -1  10   8        2.23        8.77      3.99 o 
   0  10   8       18.38       16.64      4.25 o 
   1  10   8       20.10       24.53      5.66 o 
   2  10   8        1.52        5.02      3.83 o 
  -4  11   8       26.32       35.14      4.74 o 
  -3  11   8       18.16       23.03      4.70 o 
  -2  11   8        0.28        7.21      3.44 o 
  -1  11   8        4.45        6.35      3.70 o 
   0  11   8       62.32       61.30      7.84 o 
   1  11   8       35.09       49.01      6.91 o 
   2  11   8        0.09       11.41      4.04 o 
  -4  12   8        2.46       15.88      4.22 o 
  -3  12   8        0.76        8.79      3.53 o 
  -2  12   8       14.37       18.80      3.92 o 
  -1  12   8        0.00        3.47      3.72 o 
   0  12   8        5.00       11.32      4.48 o 
   1  12   8        7.22       19.04      4.72 o 
  -3  13   8        9.63       12.08      7.23 o 
  -2  13   8       16.96       17.15      3.85 o 
  -1  13   8       63.64       72.35      8.48 o 
   0  13   8       13.35       19.46      5.36 o 
   1  13   8        4.19       13.20      4.56 o 
  -3  14   8        1.60        8.48      4.00 o 
  -2  14   8       52.84       43.39      6.53 o 
  -1  14   8       18.12       23.31      5.27 o 
   0  14   8       33.36       34.00      6.09 o 
  -2  15   8       22.32       25.75      5.19 o 
  -1  15   8       17.61       22.19      5.32 o 
   0  15   8        0.03        2.92      4.16 o 
  -2   1   9        5.90       19.30      5.76 o 
  -1   1   9        0.05       11.28      4.28 o 
   0   1   9        1.04        0.00      3.75 o 
  -2   2   9        0.03        9.66      4.20 o 
  -1   2   9        0.22        6.99      4.61 o 
   0   2   9       10.17       11.90      5.69 o 
  -2   3   9       36.61       59.73      6.31 o 
  -1   3   9        0.12        6.28      3.55 o 
  -2   4   9        8.44       15.21      3.76 o 
  -1   4   9       15.50       18.29      5.68 o 
  -1   5   9        3.91        4.32      5.44 o 
                                                 
